# Supplementary material for: Open innovation as a strategy for collaboration-based business model innovation: The moderating effect among multigenerational entrepreneurs
Source: PLoS One. 2022 Jun 9;17(6):e0265025. doi: 10.1371/journal.pone.0265025 (PMC9182317; doi:10.1371/journal.pone.0265025)
Supplement: S1 Data — (XLSX) [file pone.0265025.s001.xlsx]

## Sheet: Data
OI	Age	Position	Region	Type	Firm Age	Income	IC1	IC2	IC3	IC4	BPI1	BPI2	BPI3	BPI4	BPI5	NMB1	NMB2	NMB3	NMB4	NMB5	TPS1	TPS2	TPS3	TPS4	TPS5	KF1	KF2	KF3	KF4	KF5	FBP1	FBP2	FBP3	FBP4	FBP5	OSI1	OSI2	OSI3	OSI4	OSI5
1	1	1	2	1	1	1	2	1	2	4	4	3	5	4	5	4	4	3	5	4	3	6	7	6	6	6	5	6	5	4	5	6	5	6	6	5	6	6	5	6
1	3	1	2	1	3	1	2	1	2	3	7	4	5	5	3	5	4	4	4	5	3	5	5	6	6	4	5	5	5	5	4	3	7	7	7	6	7	6	7	6
1	1	1	2	1	1	1	2	3	5	5	1	3	3	2	2	3	2	2	2	2	2	7	7	6	7	7	7	6	7	7	7	7	6	7	6	6	6	5	6	6
1	2	2	2	1	2	2	2	1	1	2	7	7	7	7	7	7	7	7	7	7	7	4	3	3	4	4	4	3	3	3	4	3	6	6	7	5	7	5	6	6
1	2	1	4	1	2	1	4	4	1	5	3	2	2	2	2	2	2	2	2	2	2	5	6	6	6	7	6	5	6	6	6	6	6	7	7	7	7	7	7	7
2	1	2	2	2	1	2	2	4	1	1	7	6	7	7	7	5	6	6	7	7	6	7	7	7	7	7	6	6	6	6	7	5	6	7	6	6	6	7	6	6
1	2	1	4	1	2	1	4	6	1	5	7	6	7	7	6	5	7	7	7	5	6	5	6	6	6	5	6	6	6	6	5	5	7	7	5	6	6	6	6	6
1	3	1	2	1	3	1	2	7	3	3	4	3	4	2	4	1	3	3	4	3	4	4	7	7	7	5	4	6	6	5	5	6	7	7	6	6	6	6	7	6
1	1	1	2	1	1	1	2	5	1	5	6	5	7	7	6	7	7	7	6	7	6	6	4	7	6	5	4	2	4	4	6	6	6	7	5	5	5	5	5	5
1	3	1	2	1	3	1	2	5	1	4	6	7	7	7	5	7	7	6	7	7	6	6	6	6	6	6	5	5	5	6	6	6	6	7	6	6	7	6	6	6
1	1	1	2	1	1	1	2	2	1	2	5	6	6	7	4	6	6	5	6	7	7	5	5	5	5	5	5	5	5	5	5	5	5	7	6	6	6	6	6	7
1	2	1	2	1	2	1	2	3	1	2	5	6	6	5	4	4	5	5	5	6	4	6	5	6	5	6	6	5	5	6	6	5	6	7	7	6	6	4	6	6
1	2	1	2	1	2	1	2	5	1	3	6	7	7	6	5	7	7	6	7	5	6	5	5	5	5	5	5	5	5	4	5	5	6	7	7	7	5	6	6	6
1	2	1	2	1	2	1	2	1	2	4	2	1	2	2	1	4	3	3	2	2	3	5	6	5	5	5	5	5	5	5	5	5	5	5	4	5	5	5	5	4
1	2	2	2	1	2	2	2	4	1	2	6	7	7	7	6	7	6	5	6	6	6	7	7	7	7	7	6	6	7	7	7	7	7	7	7	7	7	7	6	6
1	3	1	2	1	3	1	2	3	1	4	6	7	7	6	4	7	6	5	7	7	6	5	5	5	5	5	5	4	4	4	4	4	5	7	6	6	6	6	7	6
1	2	1	2	1	2	1	2	4	1	3	3	4	4	4	4	5	4	5	5	4	4	6	4	5	7	7	5	7	7	4	4	5	6	7	6	6	7	6	6	6
1	1	1	2	1	1	1	2	7	1	3	5	5	5	5	5	5	5	5	5	5	5	6	6	6	6	7	6	7	6	6	6	6	6	6	6	7	6	6	5	6
2	3	1	2	2	3	1	2	1	2	3	4	5	5	5	5	5	5	5	6	5	6	5	6	4	4	5	5	4	4	4	4	4	6	7	6	6	6	6	7	6
1	2	1	2	1	2	1	2	4	5	2	5	6	6	5	6	5	5	5	5	5	5	7	7	7	7	6	7	7	7	7	7	7	6	5	7	7	6	6	6	7
2	3	1	2	2	3	1	2	3	2	5	7	7	4	5	4	4	4	3	4	3	4	3	2	3	2	3	3	3	3	4	3	2	7	7	6	6	6	6	6	6
1	2	1	2	1	2	1	2	4	1	4	5	5	4	6	5	5	5	6	6	5	6	4	5	5	6	6	6	6	6	6	5	6	7	7	7	7	7	6	6	7
1	4	1	2	1	3	1	2	1	1	4	1	4	2	2	2	2	2	2	2	2	2	3	4	4	5	5	5	5	4	5	7	6	6	7	5	5	5	6	7	5
1	4	1	2	1	3	1	2	1	1	3	7	7	7	6	6	6	6	6	6	6	6	5	5	5	5	5	5	5	5	4	5	5	7	7	6	6	6	5	6	6
1	3	1	2	1	3	1	2	4	2	4	4	5	6	5	5	5	5	5	5	4	5	5	5	5	5	5	5	5	4	5	4	3	6	7	6	6	6	6	6	7
1	3	1	2	1	2	1	2	1	1	3	7	7	7	7	6	7	7	7	7	7	7	3	5	6	6	6	6	6	6	5	6	5	6	7	6	7	5	5	6	6
1	3	1	2	1	2	1	2	7	2	4	6	5	5	6	6	6	6	6	6	6	6	5	5	5	5	5	5	5	5	5	5	5	5	6	4	6	5	7	5	7
1	2	1	2	1	3	1	2	6	1	5	6	7	6	6	5	7	5	6	6	6	6	5	4	4	4	5	5	5	6	5	6	6	6	6	6	7	6	7	7	7
1	4	1	2	1	2	1	2	5	1	3	3	3	5	5	3	3	3	4	4	4	4	3	3	5	4	4	4	5	5	4	5	5	5	7	6	6	6	6	6	5
1	2	1	2	1	2	1	2	2	2	3	3	4	4	3	2	1	2	1	4	5	5	6	5	5	6	6	6	6	5	7	6	5	6	7	7	6	7	6	7	6
1	3	1	2	1	3	1	2	2	2	2	2	3	4	3	2	1	3	3	5	5	4	2	4	5	5	2	1	3	4	4	5	6	6	7	6	6	6	6	6	7
1	2	1	2	1	2	1	2	1	4	3	6	7	7	7	6	7	5	6	6	7	7	4	5	5	4	3	4	5	6	4	7	6	6	7	6	6	6	6	7	6
1	2	1	2	1	3	1	2	5	1	5	4	6	6	6	4	3	4	4	6	6	4	5	6	6	6	6	6	6	6	6	6	6	6	7	6	6	6	7	6	6
1	3	1	2	1	2	1	2	3	1	3	7	7	7	7	6	7	5	5	6	7	7	4	6	5	5	6	4	5	3	3	3	5	6	5	6	6	6	6	7	7
1	2	1	2	1	2	1	2	3	2	2	6	7	7	6	4	5	7	7	6	7	4	5	5	5	5	5	6	5	3	3	5	5	6	7	6	6	6	7	7	7
1	3	1	2	1	3	1	2	1	1	3	7	5	5	5	7	6	6	7	7	6	6	7	6	6	6	6	6	6	5	5	6	6	7	7	7	7	7	7	6	6
1	2	1	2	1	3	1	2	4	2	3	6	6	6	3	3	3	3	4	4	4	3	4	4	3	2	3	4	4	6	6	3	4	7	7	5	6	7	7	6	7
1	2	1	2	1	3	1	2	1	2	4	7	4	5	1	2	1	2	1	3	1	1	7	7	7	6	5	7	6	5	4	6	6	7	6	6	6	6	6	6	6
1	3	1	2	1	3	1	6	3	2	3	6	6	7	7	7	7	6	7	7	6	7	6	6	7	7	5	7	6	7	5	7	6	7	7	4	5	6	2	3	5
1	3	1	2	1	3	1	2	2	3	4	7	7	7	5	6	5	6	6	6	5	6	5	6	5	5	5	5	4	4	4	5	6	6	6	6	6	6	5	5	5
1	3	1	2	1	2	1	6	5	2	4	7	7	7	7	7	7	6	6	6	6	7	5	6	6	4	5	2	3	2	3	5	4	7	6	7	6	6	7	7	5
1	3	1	6	2	3	1	6	4	2	3	5	5	4	5	5	5	5	5	5	6	5	4	6	5	5	3	1	2	3	5	6	5	6	7	6	6	6	7	6	6
1	3	1	2	1	2	1	2	1	2	2	5	5	5	5	5	5	4	4	4	5	4	3	5	4	6	4	3	5	3	6	6	2	7	7	6	6	7	7	6	7
1	2	1	6	2	1	1	6	4	3	3	6	5	5	6	6	6	6	5	5	5	6	6	7	6	6	7	6	6	6	7	6	7	7	7	7	6	7	7	6	6
2	3	1	6	1	2	1	2	5	3	3	5	5	4	5	4	4	5	4	5	5	5	7	6	6	7	6	7	7	6	6	7	7	6	5	7	6	7	6	6	5
1	4	1	2	1	3	1	6	1	3	5	5	7	6	6	7	6	6	6	7	7	7	7	7	6	6	7	7	7	6	7	6	6	7	6	7	6	6	5	6	5
1	2	1	2	1	3	1	2	4	1	3	6	6	5	6	5	6	6	6	7	6	5	7	7	6	7	7	7	7	6	7	6	7	4	4	3	4	4	3	4	3
2	1	1	6	1	2	1	2	2	4	2	7	7	7	7	7	7	5	7	6	6	6	7	7	6	7	6	7	6	6	7	6	6	4	3	5	4	5	3	5	5
1	2	1	2	1	3	1	2	3	1	3	4	4	3	4	5	4	5	3	5	4	4	7	7	7	5	5	7	6	6	7	6	7	6	5	6	5	5	5	6	5
1	3	1	6	1	2	1	2	1	3	3	3	5	5	4	4	3	4	4	5	5	5	6	7	6	6	7	6	7	6	6	6	6	6	6	7	7	7	6	6	7
1	3	1	2	1	3	1	2	3	2	3	6	4	5	3	4	5	3	6	7	3	2	7	7	6	7	7	6	7	7	7	6	6	5	4	5	4	4	4	4	4
1	2	1	2	1	3	1	2	6	3	4	5	3	4	6	7	3	6	4	2	2	7	7	7	6	6	7	6	7	6	6	6	6	4	5	4	4	5	5	4	5
1	3	1	2	1	3	1	2	1	2	5	5	7	6	6	5	6	6	6	6	6	6	4	5	3	2	5	4	6	7	7	6	6	5	5	5	5	5	5	4	3
1	4	1	2	1	3	1	2	1	2	4	7	7	6	6	6	5	5	6	5	5	6	6	6	5	5	6	6	6	6	6	5	5	6	6	7	6	6	6	5	6
1	2	1	2	1	3	1	2	7	3	3	5	5	4	5	5	4	4	1	3	5	4	4	5	4	2	5	5	4	4	5	4	4	3	5	4	3	5	5	4	4
1	3	1	2	1	3	1	2	4	1	3	2	3	4	4	4	4	4	2	4	4	4	3	5	5	3	5	5	4	5	4	5	5	4	3	4	5	5	4	4	3
1	3	1	2	1	2	1	2	4	1	3	4	4	5	4	3	4	5	1	4	5	4	5	4	4	3	4	4	5	4	3	4	4	4	4	4	4	5	4	4	3
1	3	1	2	1	2	1	2	7	2	3	4	4	4	4	3	4	4	2	4	3	2	3	3	3	1	3	4	4	4	4	3	4	4	1	4	4	3	2	3	3
1	3	1	2	2	3	1	2	4	1	3	3	4	4	4	3	4	5	2	4	2	4	4	4	3	2	4	4	4	4	3	4	4	5	3	4	5	4	3	3	4
1	3	1	2	1	2	1	2	1	1	2	4	4	4	4	3	4	4	2	3	4	3	3	3	3	1	4	3	4	4	4	4	4	5	3	4	4	5	4	4	4
1	3	1	2	1	3	1	2	6	3	5	4	5	4	4	2	3	3	1	4	3	4	4	4	4	2	4	4	4	4	3	5	5	4	3	5	4	4	5	4	3
1	2	1	2	1	1	1	2	4	1	3	3	3	3	3	4	4	2	2	3	4	3	3	3	3	2	3	4	4	5	4	4	3	4	4	4	5	4	4	4	4
1	2	1	2	1	3	1	2	1	2	4	5	5	5	5	4	5	4	1	3	4	5	4	4	5	5	4	4	5	5	4	4	5	5	3	5	4	4	4	4	4
2	3	1	2	2	3	1	6	7	3	4	5	5	4	4	5	4	4	4	4	4	5	4	3	3	5	5	5	5	5	4	4	4	4	3	4	5	4	3	4	4
1	2	1	2	1	2	1	6	3	1	3	5	5	4	5	4	3	4	2	5	4	5	4	4	5	3	5	4	4	5	4	5	4	4	4	4	2	4	4	4	5
1	4	1	2	1	3	1	6	4	1	3	4	4	4	5	5	5	5	4	4	3	4	3	3	3	3	3	5	5	5	3	3	4	4	2	4	5	4	4	4	5
1	3	1	2	1	2	1	6	2	1	4	5	5	4	4	4	4	5	3	4	4	5	4	4	4	3	4	4	4	5	4	4	3	4	2	4	4	4	5	4	4
1	1	1	2	1	2	1	6	5	2	4	4	4	5	5	4	5	5	5	5	5	5	5	5	5	3	4	5	5	5	4	5	4	4	4	4	5	5	5	5	3
1	4	1	2	1	3	1	2	1	2	3	3	4	4	3	4	5	4	2	4	3	5	4	3	4	4	5	5	5	5	3	4	5	5	3	4	3	4	4	3	5
1	3	1	2	1	2	1	4	7	2	4	5	3	4	4	4	4	5	2	5	5	5	4	4	4	3	5	5	5	5	5	4	4	4	2	5	5	4	4	4	4
2	3	1	6	1	3	1	6	7	2	4	4	4	5	4	5	4	4	3	5	4	4	5	4	4	3	4	4	3	4	3	4	5	4	3	5	3	3	5	4	3
1	2	1	6	1	3	1	5	3	5	3	4	4	5	4	5	4	4	2	4	5	4	4	4	4	3	5	4	4	4	4	5	4	4	2	5	1	4	2	1	4
1	3	1	6	2	3	1	4	7	5	3	3	3	2	3	4	4	3	1	3	5	5	5	5	5	2	2	5	5	5	5	5	5	5	2	4	3	4	5	5	3
1	2	1	6	1	3	1	4	5	3	4	5	4	4	5	5	4	4	3	5	5	3	5	5	5	3	4	5	5	4	4	3	4	4	3	5	5	3	5	5	5
1	2	1	6	1	3	1	4	2	1	5	5	4	4	4	5	5	3	3	4	4	4	5	4	4	3	5	5	4	4	5	4	4	3	2	5	3	3	2	4	4
1	3	1	2	1	2	1	4	7	1	2	5	4	3	4	4	4	5	2	5	5	5	5	4	4	4	5	5	4	4	4	5	4	3	2	5	4	4	5	4	4
1	2	1	4	1	2	2	4	4	2	3	3	4	5	4	4	3	4	5	4	3	4	5	4	3	3	4	5	5	4	3	4	5	4	5	3	4	5	4	3	4
1	3	1	6	1	1	1	5	5	3	4	5	4	4	4	5	4	5	3	4	5	3	4	4	3	2	4	4	5	4	5	4	5	5	3	5	4	5	4	4	5
1	3	1	5	1	2	1	1	7	1	2	4	4	5	5	3	3	3	1	3	3	3	3	5	3	2	5	5	5	5	3	3	4	5	1	5	5	5	3	5	2
2	4	1	6	1	1	1	5	4	1	1	4	5	3	4	2	3	4	1	1	4	5	3	4	4	2	4	5	5	2	5	4	4	5	2	5	4	3	1	2	5
1	4	1	5	1	3	1	1	7	1	2	4	4	5	5	4	3	5	3	3	4	5	4	5	5	4	5	5	5	5	4	3	3	4	3	5	5	5	5	5	2
1	4	1	3	1	2	1	1	4	1	2	4	4	4	4	4	3	4	2	3	4	5	4	5	5	4	4	5	5	5	3	2	2	4	2	5	5	5	5	3	3
1	4	1	3	1	3	1	1	1	1	1	3	3	3	3	2	2	3	1	1	3	3	3	4	3	3	4	5	5	5	2	3	2	3	3	3	5	5	3	4	3
2	3	1	4	1	3	1	1	4	1	2	4	5	4	4	3	4	3	1	3	4	4	4	5	4	3	3	5	5	5	4	4	4	5	2	4	4	4	4	4	4
1	3	1	4	1	1	1	3	7	2	3	3	4	5	5	2	4	4	3	5	5	4	5	5	5	3	4	5	4	5	3	3	4	4	2	5	3	5	4	5	5
1	4	1	4	1	1	1	3	2	4	5	5	5	5	5	5	5	5	5	5	5	5	4	3	5	3	5	5	5	5	5	3	3	5	5	4	5	5	4	4	5
1	3	1	4	1	2	1	1	7	1	2	4	4	4	4	3	4	4	1	2	4	4	4	4	4	4	5	5	5	5	3	3	3	3	2	4	4	4	4	4	3
1	4	1	5	1	1	1	4	1	2	3	2	4	3	5	4	3	3	3	3	5	4	5	5	5	4	3	5	5	3	5	3	4	4	2	5	4	4	4	4	5
1	4	1	5	1	3	1	1	4	1	2	3	3	4	4	4	4	5	2	4	4	4	4	5	5	4	5	5	5	5	4	3	3	4	2	4	5	5	5	5	3
1	2	1	4	1	2	1	1	3	1	2	5	5	5	5	4	3	4	4	3	4	5	4	5	5	4	5	5	5	5	4	5	3	4	2	5	5	5	5	5	3
1	2	2	4	1	2	1	1	4	1	2	4	4	4	4	4	4	4	2	3	4	4	5	5	5	4	5	5	5	5	4	4	4	4	2	4	5	5	5	5	4
1	4	1	6	1	1	1	2	1	1	1	5	5	3	5	3	5	5	2	2	5	5	3	3	5	3	5	5	5	5	5	5	3	3	1	4	3	5	5	3	5
1	4	1	5	1	2	1	1	2	1	3	5	5	5	5	4	4	4	4	3	4	4	4	5	5	5	5	5	5	5	4	3	3	4	2	5	5	5	5	5	3
1	1	1	5	1	2	1	1	7	1	2	5	5	5	5	4	4	4	1	2	3	3	3	5	4	5	5	5	5	5	3	3	3	4	3	4	5	5	4	4	4
1	4	1	1	1	1	2	3	7	1	3	5	3	3	5	3	3	3	1	3	3	5	3	3	5	1	3	3	3	5	5	3	3	5	4	5	5	5	5	5	3
1	2	1	1	1	1	1	3	7	1	4	5	3	3	5	5	5	5	1	4	5	5	3	5	5	2	5	5	4	5	5	5	5	5	2	5	5	5	3	5	5
1	4	1	1	1	1	1	4	3	1	5	5	5	2	3	5	5	3	3	5	5	5	3	5	5	5	5	5	5	5	5	3	3	3	3	5	5	3	5	5	3
1	1	1	5	1	1	1	5	5	5	5	5	5	5	5	3	5	3	2	1	5	2	3	5	5	1	5	5	5	2	5	3	3	3	1	5	5	3	5	5	2
1	3	1	1	1	1	1	4	5	2	4	4	3	5	5	5	3	3	5	2	5	5	3	3	5	5	5	5	5	5	3	3	5	4	5	5	3	3	3	4	5
1	2	1	1	1	3	1	3	5	1	3	2	5	3	5	5	3	3	1	5	5	5	3	4	5	3	5	5	3	5	5	3	3	4	2	5	5	2	1	3	3
1	3	1	1	1	2	1	6	2	1	4	5	5	3	5	3	5	5	1	3	4	5	3	3	3	4	3	3	3	3	5	5	4	5	3	5	3	3	5	5	5
1	4	1	1	1	1	1	3	4	1	3	3	5	3	3	5	4	3	2	3	5	5	5	5	5	2	4	5	3	5	5	5	2	2	2	5	3	4	4	5	4
1	3	1	1	1	3	1	3	5	1	5	5	5	5	5	2	2	3	5	3	5	5	3	5	5	2	5	5	5	5	5	5	3	5	5	3	3	5	5	5	5
1	1	1	3	1	3	1	4	5	3	5	3	3	5	5	3	3	5	5	3	3	5	5	5	5	4	4	5	3	5	3	3	4	4	4	2	5	4	4	5	2
1	4	1	1	1	3	1	5	5	1	4	2	5	5	5	2	2	5	5	5	3	3	4	4	5	5	5	4	5	3	5	5	5	3	2	5	3	5	5	5	2
1	4	1	1	1	3	1	2	2	2	4	5	5	3	4	5	3	3	4	3	5	5	5	5	5	3	4	4	5	5	4	4	3	4	2	2	4	4	3	5	5
1	1	1	3	1	2	1	4	5	2	3	4	5	4	5	4	5	4	5	4	4	5	4	4	5	3	4	5	4	5	4	5	4	5	4	4	5	4	5	4	5
1	4	1	1	1	1	1	1	5	1	5	5	3	3	5	5	5	3	1	4	5	5	3	5	5	2	3	4	4	5	4	4	5	5	3	4	3	3	5	2	5
1	2	1	1	1	3	1	5	3	2	3	5	4	5	4	3	4	5	4	3	3	4	5	4	5	5	4	3	4	5	5	4	3	4	5	5	4	3	4	5	5
1	1	1	4	1	2	1	2	5	3	4	5	5	3	3	5	5	3	5	5	5	5	5	5	5	2	5	4	5	5	3	4	4	5	3	5	2	1	3	4	3
1	4	1	1	1	3	1	4	2	1	2	4	5	4	5	4	5	4	5	4	3	4	5	4	3	4	5	3	4	5	5	4	3	4	5	4	5	4	5	4	4
1	3	1	1	2	3	1	5	4	3	3	5	4	5	4	4	5	4	5	4	3	4	5	4	3	3	4	5	5	4	4	5	4	3	4	4	5	4	3	4	5
1	4	1	3	1	2	1	1	1	2	2	4	5	4	5	3	4	5	4	3	3	5	4	5	4	3	4	5	4	5	3	4	5	3	4	5	4	3	4	5	5
1	2	1	1	2	2	1	5	3	3	4	4	5	4	5	5	4	5	4	3	5	4	5	4	5	4	5	4	5	4	5	4	5	4	5	4	5	4	5	4	5
1	2	1	1	1	3	1	4	5	2	2	4	5	4	5	5	4	3	4	5	4	5	4	5	4	3	4	5	4	5	4	5	4	5	4	3	4	5	4	5	5
1	1	1	2	1	3	1	5	3	3	4	4	5	4	5	4	5	4	5	4	4	5	4	5	5	4	5	4	4	5	4	5	4	5	5	3	4	3	4	4	4
1	2	1	1	1	2	1	6	1	2	2	4	5	4	5	5	4	5	4	5	4	5	4	5	4	3	4	5	4	5	4	5	4	5	4	4	5	4	5	4	3
1	4	1	1	1	2	1	3	4	3	4	4	5	4	5	4	5	4	5	4	3	4	5	4	5	3	4	5	4	5	3	4	5	4	5	4	5	4	5	4	4
1	2	1	1	1	1	2	4	5	1	2	3	4	5	4	4	3	4	5	4	5	4	5	4	5	5	4	5	4	5	3	4	5	4	5	4	5	4	5	4	5
1	1	2	3	1	2	2	4	6	2	3	5	4	5	4	3	4	5	4	5	4	5	4	5	4	3	4	5	4	5	4	5	4	5	4	4	5	4	5	4	5
1	4	1	1	1	3	2	5	3	2	2	3	4	5	4	3	4	3	4	3	3	5	4	5	3	3	4	3	5	4	4	5	4	5	4	4	5	4	4	5	4
1	1	1	3	1	2	2	5	3	1	2	4	3	4	5	4	3	4	5	4	4	5	4	5	4	3	4	5	4	5	5	4	5	4	5	4	5	4	5	4	3
1	4	1	3	1	2	2	3	4	3	3	4	5	4	3	3	4	3	4	3	3	4	3	4	4	3	4	3	4	4	3	4	4	3	2	4	3	4	3	4	3
1	1	1	4	1	2	2	5	3	3	2	4	5	4	5	3	4	5	4	3	5	3	4	5	4	3	4	5	4	3	4	5	4	5	4	3	4	5	4	5	3
1	4	1	1	1	3	2	4	5	3	3	4	5	4	5	4	5	4	3	4	4	5	4	5	4	5	5	5	3	4	3	4	5	4	2	4	5	4	4	5	4
1	4	1	3	1	2	2	1	1	1	2	3	4	3	4	3	2	3	4	3	3	4	3	4	3	3	4	5	5	4	4	5	5	5	3	4	5	5	4	4	4
1	1	1	5	1	3	1	2	1	2	4	5	5	4	5	3	5	3	4	5	3	5	5	5	3	3	5	4	4	4	3	3	4	5	3	5	5	5	4	3	5
1	1	1	4	1	2	1	2	4	3	4	3	2	3	3	3	3	2	2	3	3	2	3	3	3	3	2	3	3	3	3	3	2	3	3	3	3	2	3	4	3
1	3	1	3	1	3	1	2	1	1	4	5	4	3	5	5	3	3	1	1	3	4	5	5	4	2	5	5	5	4	5	5	5	4	2	5	4	5	5	5	5
1	2	1	6	1	3	1	2	4	3	4	5	5	3	4	3	3	3	3	5	3	3	4	4	2	5	5	3	3	4	5	4	5	3	5	5	5	5	5	4	3
2	4	2	1	1	3	1	2	1	3	4	4	5	4	4	3	5	5	2	2	4	5	4	3	5	3	5	5	3	4	3	5	4	5	2	5	3	4	5	3	3
1	4	1	5	1	3	1	2	5	3	3	4	5	5	3	2	4	2	1	3	5	5	3	4	4	3	5	5	5	4	3	5	4	4	2	3	4	5	3	5	5
1	1	1	3	1	3	1	6	5	2	4	3	5	4	4	5	3	5	5	2	5	3	3	4	5	3	5	4	4	5	5	5	5	4	3	5	4	5	5	4	2
1	3	1	3	1	2	1	2	2	1	4	5	5	3	3	4	4	3	2	2	5	5	4	3	4	2	4	4	5	5	3	4	3	3	2	4	2	4	5	5	3
1	3	1	4	1	1	1	1	5	4	5	5	4	5	5	3	5	5	5	5	5	3	4	5	5	2	5	5	5	4	4	4	3	5	4	4	4	5	4	4	5
1	3	1	5	1	1	1	1	5	2	3	5	4	5	5	5	3	4	2	2	5	4	5	5	5	3	5	5	5	4	3	4	5	4	3	4	5	5	5	5	3
1	3	1	2	1	1	1	6	5	4	4	5	4	4	5	3	3	4	2	4	3	3	4	4	4	3	5	5	5	5	3	5	4	3	2	3	5	5	5	4	3
1	2	1	4	1	3	1	1	2	2	4	4	4	5	5	3	4	4	2	5	5	5	4	3	4	4	5	5	5	3	5	5	4	4	3	4	5	3	3	4	3
1	1	1	1	1	2	1	6	5	3	5	5	5	4	4	5	3	3	1	4	4	4	5	5	5	3	5	5	5	5	5	5	4	3	3	5	5	5	4	4	5
1	3	1	5	1	1	1	2	1	2	5	5	5	3	4	5	4	4	2	5	3	5	5	3	4	2	5	5	4	5	4	3	5	4	2	5	4	2	4	4	5
1	2	1	2	1	1	1	2	2	1	3	5	4	4	5	5	5	4	2	4	5	4	5	5	4	3	5	5	4	4	4	4	5	5	2	5	4	3	4	5	5
1	3	1	4	1	3	1	5	2	2	4	5	4	5	5	5	5	4	2	5	3	5	4	5	5	3	5	5	5	5	3	4	4	2	1	4	5	3	2	4	5
2	3	1	5	1	3	1	6	5	4	5	5	5	5	5	4	5	3	2	4	5	4	4	5	5	3	4	5	5	4	5	4	5	5	3	5	4	3	4	5	3
1	2	1	1	1	3	1	1	5	3	5	5	4	5	4	3	5	4	2	5	5	4	4	5	4	2	5	5	4	4	4	5	5	4	2	3	4	3	4	5	5
2	2	1	5	1	3	1	4	5	4	4	4	5	4	3	5	4	5	2	4	2	5	4	4	4	2	4	5	5	4	4	5	4	4	2	3	5	4	4	3	4
1	3	1	4	1	3	1	1	4	2	3	4	3	5	4	3	5	4	2	4	3	4	5	4	4	3	5	5	5	4	3	3	4	5	4	3	5	4	3	4	2
1	4	1	5	1	3	1	6	5	3	4	4	5	5	4	5	3	4	2	4	4	4	5	3	4	2	4	5	5	4	3	4	4	5	3	3	2	4	5	4	3
1	3	1	5	1	3	1	3	5	2	4	4	5	4	3	5	4	3	2	5	3	5	4	4	5	2	5	4	4	4	4	5	4	3	3	4	5	4	5	5	5
1	2	1	6	1	1	1	1	5	4	5	5	4	5	3	5	5	3	2	5	4	5	4	4	5	3	5	4	4	5	3	3	4	5	2	3	5	4	4	5	3
1	2	1	3	1	2	1	3	2	2	2	4	5	4	3	4	3	4	3	4	3	4	5	4	3	3	4	5	4	5	4	5	4	3	4	4	3	4	5	4	3
1	1	2	4	1	3	1	3	7	2	2	3	3	4	3	3	4	3	4	3	3	4	3	4	3	3	4	3	4	3	3	4	3	4	3	3	4	3	4	3	3
1	2	2	4	1	2	1	4	4	3	3	4	5	4	5	4	5	4	5	4	3	4	5	4	3	3	4	5	4	3	3	4	5	4	4	3	4	5	4	5	3
1	3	2	5	1	2	1	4	3	3	3	3	4	4	3	3	4	3	4	3	3	4	3	4	3	3	4	3	4	3	3	4	3	4	3	3	4	3	4	3	3
1	2	2	5	1	2	1	4	3	3	2	3	4	3	3	3	4	3	3	4	3	4	3	4	3	3	4	3	4	3	3	4	3	4	3	3	4	3	4	4	3
1	2	2	3	1	2	1	5	1	3	3	3	4	5	4	3	4	5	3	4	3	4	5	4	5	3	4	5	4	3	3	4	5	4	3	3	4	5	4	5	3
1	2	2	5	1	2	1	3	5	3	3	3	4	3	4	3	2	3	4	2	3	3	3	2	3	2	3	2	3	3	3	4	3	4	3	3	2	3	3	2	3
1	4	2	4	1	2	1	5	3	4	3	3	4	5	4	3	4	5	4	5	4	5	4	5	4	3	4	5	4	5	3	4	5	4	5	4	5	4	5	4	3
1	3	2	4	1	1	2	4	3	2	1	3	4	3	4	3	3	4	3	4	3	4	3	3	4	3	4	3	4	3	3	4	3	4	3	3	4	3	4	3	3
1	2	2	1	1	2	2	4	4	3	3	4	5	4	3	3	4	5	4	3	3	4	5	4	3	4	5	4	3	4	3	4	5	4	3	3	4	4	5	4	3
1	3	1	2	1	3	2	4	4	3	3	3	4	5	4	3	4	5	4	5	3	4	5	4	3	3	4	5	4	3	3	4	5	4	3	3	4	5	4	5	3
1	2	1	2	1	3	2	3	3	3	2	3	4	5	4	3	4	3	4	5	3	4	5	4	3	3	4	5	4	5	3	4	5	4	5	3	4	5	4	5	3
1	3	1	2	1	3	2	4	4	3	3	3	4	3	4	3	4	4	3	4	3	4	3	4	3	3	4	3	4	3	3	4	3	4	3	3	4	3	4	3	3
1	3	1	2	1	2	2	1	3	3	2	3	4	3	2	3	4	2	3	4	3	4	3	4	3	3	4	3	4	3	2	3	4	3	4	3	4	3	4	3	3
1	4	1	2	1	3	2	4	2	4	2	3	4	3	4	3	4	3	4	3	3	4	3	4	3	3	4	3	4	3	3	4	3	4	3	3	4	3	4	4	3
1	3	1	2	1	2	2	3	3	3	3	3	4	5	4	3	4	4	3	4	3	4	3	4	4	3	4	3	4	3	3	4	3	4	3	3	4	3	4	4	3
1	3	1	2	1	3	2	5	3	4	3	3	4	5	4	3	4	5	4	3	3	4	5	4	4	4	4	3	4	5	4	5	3	4	5	4	3	5	4	5	3
1	3	1	6	1	2	2	4	2	2	2	3	4	3	4	4	2	3	4	3	4	2	3	2	3	4	2	3	4	3	3	4	3	2	3	3	3	4	3	4	3
1	2	1	2	1	3	2	4	3	3	3	3	4	3	4	3	4	4	3	4	3	4	3	4	4	3	4	3	4	4	3	4	3	4	3	3	4	3	4	3	3
1	1	1	1	1	2	2	3	5	2	2	3	4	3	4	3	4	3	4	3	3	4	3	4	3	3	4	3	3	4	3	4	3	4	3	3	4	3	3	4	3
1	4	1	6	1	3	2	4	3	3	3	3	4	3	4	3	4	3	4	3	3	4	3	4	3	3	4	3	4	4	3	4	3	4	3	3	4	3	4	3	3
1	4	1	6	1	2	2	3	1	3	2	3	4	3	4	3	4	3	4	3	3	4	3	4	3	4	4	3	4	4	3	4	3	4	3	3	4	3	4	3	3
1	1	1	1	1	2	2	4	3	3	3	3	4	3	4	3	4	3	4	3	3	4	3	4	3	3	4	3	4	4	3	4	3	4	3	3	4	3	4	3	3
1	4	1	1	1	3	2	5	1	3	3	3	4	3	4	3	4	2	3	4	3	4	3	4	3	2	3	4	3	4	3	4	3	4	3	2	4	3	4	3	3
1	1	1	6	1	2	2	3	3	2	2	3	4	3	4	3	4	3	3	4	3	2	3	4	3	3	4	3	4	3	3	4	3	4	3	3	4	3	4	3	3
1	3	1	1	1	2	2	3	5	2	2	3	4	3	4	3	4	3	2	3	4	3	4	3	4	3	3	5	4	3	3	4	3	4	3	3	4	3	4	4	3
1	4	1	4	1	2	2	1	3	4	3	4	3	4	5	3	4	5	4	5	3	4	5	4	5	4	5	4	4	5	3	4	5	4	5	4	5	4	5	4	3
1	2	1	6	1	2	2	5	1	2	2	3	4	4	3	3	4	3	4	3	3	4	3	4	4	3	4	3	4	3	3	4	3	4	3	3	4	3	4	3	3
1	4	1	1	1	1	2	3	7	2	2	3	4	3	4	3	4	3	4	3	3	4	3	4	4	3	4	3	4	4	3	4	3	4	4	3	4	3	4	3	3
1	4	1	1	1	1	2	4	2	2	2	4	3	2	3	3	4	3	2	3	3	4	2	3	4	3	4	3	4	3	3	4	2	3	4	3	4	3	3	4	3
1	1	1	2	1	2	2	4	2	2	2	3	4	3	4	3	4	3	4	3	3	4	3	4	3	3	4	3	4	3	3	4	3	4	3	3	4	3	4	3	3
1	1	1	2	1	2	2	1	1	3	2	3	4	3	4	3	4	3	4	3	3	4	3	4	3	3	4	3	4	3	3	4	3	4	3	3	4	3	4	3	3
1	3	1	5	1	3	2	4	2	3	3	3	4	3	4	3	4	3	4	3	3	4	3	4	3	3	4	3	4	3	3	4	3	4	3	3	4	3	4	3	3
1	4	1	5	1	3	2	5	1	3	3	4	5	4	5	4	5	4	5	4	4	5	4	5	4	4	5	4	5	4	4	5	4	5	4	4	5	4	5	4	4
1	3	1	6	1	2	2	4	2	3	2	3	4	3	4	4	3	4	3	3	3	4	5	3	4	3	5	4	5	4	3	4	4	3	5	4	3	4	4	3	3
1	3	1	1	1	1	2	4	4	2	1	3	4	2	3	3	4	3	4	2	2	4	3	4	4	3	4	3	4	3	3	4	3	4	3	3	4	3	4	3	3
1	3	1	4	1	3	2	5	3	3	3	4	5	4	5	3	4	5	4	3	4	5	3	4	5	3	4	3	4	5	3	4	5	3	4	3	4	5	4	5	3
1	3	1	1	1	2	2	4	5	3	2	3	4	3	4	3	4	3	4	3	3	4	3	4	3	3	4	3	4	3	2	3	3	2	3	3	4	3	4	3	3
1	4	1	2	1	2	2	1	1	3	2	3	4	4	3	3	4	3	4	3	3	4	3	2	3	4	3	2	3	4	3	4	3	4	3	3	4	4	3	4	3
1	3	1	6	1	3	2	4	3	3	3	3	4	3	4	3	4	3	4	3	3	4	3	4	3	3	4	3	4	3	3	4	3	4	3	3	4	3	4	3	3
1	3	1	3	1	3	2	3	5	4	2	3	4	3	4	3	4	3	2	3	3	2	4	3	4	2	4	3	2	3	4	3	2	3	4	2	3	4	3	4	3
1	4	1	6	1	2	2	3	3	3	3	3	4	5	4	3	5	4	5	3	3	4	5	4	5	3	4	5	4	3	3	4	5	4	3	3	4	5	4	5	3
1	1	1	1	1	3	2	4	2	2	2	3	4	3	4	3	4	4	3	4	3	4	3	4	3	3	4	3	4	3	3	4	3	4	4	3	4	3	3	4	3
1	2	1	3	1	2	2	1	1	1	2	3	4	3	2	3	4	3	4	3	3	2	3	4	3	2	3	4	3	4	2	3	4	3	4	3	4	2	3	4	3
1	3	1	3	1	3	2	3	7	2	2	4	3	4	3	3	4	3	4	3	3	4	3	4	3	4	3	4	3	4	3	4	3	4	3	3	4	3	4	3	3
1	2	1	4	1	1	2	4	3	2	1	3	4	5	4	4	5	4	5	4	4	5	4	5	4	3	5	4	5	4	4	5	4	5	4	4	5	3	4	5	4
1	2	1	4	1	3	2	4	3	2	1	3	4	3	4	2	4	3	4	3	3	4	3	4	3	3	4	3	4	3	2	4	3	4	3	3	4	3	4	3	4
1	2	1	4	1	3	2	4	2	3	2	3	4	3	4	4	3	4	3	4	3	4	3	4	3	3	4	3	4	3	3	4	3	4	3	3	4	3	4	3	3
1	2	1	5	1	3	1	4	3	2	2	3	4	3	4	3	4	3	4	3	3	4	2	3	4	3	4	3	4	3	3	4	3	4	3	3	4	2	3	4	3
1	2	1	3	1	1	1	3	6	3	1	3	4	5	3	3	5	4	5	4	3	4	5	4	5	3	4	5	4	5	3	4	5	4	5	3	4	5	4	5	3
1	2	1	5	1	2	1	4	3	2	2	3	4	5	4	4	5	4	5	4	3	4	5	4	5	4	5	4	3	4	5	4	3	4	5	5	4	3	4	5	5
1	1	2	4	1	1	1	4	3	2	2	3	4	3	4	3	4	3	4	3	3	4	3	4	3	3	4	3	4	3	3	4	3	4	3	3	4	3	4	3	3
1	2	2	4	1	3	1	4	3	3	3	3	4	5	4	5	3	4	5	4	5	4	3	4	5	3	4	5	4	3	4	5	4	5	4	3	4	5	4	5	3
1	3	2	4	1	3	1	5	2	3	2	3	2	3	4	3	4	3	4	3	3	4	3	4	4	3	5	4	3	4	3	4	3	4	4	3	4	5	4	5	3
1	3	2	3	1	2	1	1	3	2	2	3	4	5	4	3	4	5	4	5	3	4	5	4	5	3	4	5	4	3	3	4	5	4	5	3	4	5	4	3	4
1	3	2	4	1	3	1	5	1	3	3	3	4	5	4	4	5	4	5	4	3	4	5	4	5	4	5	4	5	4	4	5	4	3	4	4	5	4	4	5	3
1	2	2	1	1	2	1	3	1	2	2	4	4	3	4	4	3	4	3	4	3	4	5	4	5	3	4	3	4	4	3	4	3	4	4	3	4	3	4	4	3
1	3	2	4	1	3	1	4	3	3	3	3	4	3	4	3	4	4	3	4	5	3	4	5	4	3	4	5	4	5	3	4	5	4	5	3	4	5	4	5	4
1	2	2	3	1	3	1	3	1	3	2	3	4	3	4	4	4	5	4	5	3	4	5	4	5	3	4	5	4	5	4	5	4	5	4	3	4	5	4	5	3
1	3	2	5	1	2	1	4	2	2	2	3	4	5	4	3	4	5	4	5	3	4	5	4	5	5	4	3	4	5	4	5	4	3	4	3	4	5	4	5	3
1	2	2	4	1	3	1	4	3	3	2	3	4	5	4	4	5	4	5	4	3	4	5	4	5	3	4	5	4	5	4	5	4	5	4	3	4	5	4	5	3
1	3	2	4	1	3	1	4	4	3	2	4	5	4	5	4	5	4	5	4	3	4	5	4	5	3	4	5	3	5	4	5	4	5	4	3	4	5	4	3	4
1	2	2	3	1	3	1	4	4	2	3	3	4	5	4	3	4	5	4	3	4	5	4	5	4	3	4	5	4	5	3	4	5	4	5	3	4	5	4	5	3
1	3	2	4	1	2	1	4	3	2	2	4	5	4	5	3	4	5	4	5	3	4	5	4	5	3	4	5	4	5	3	4	5	4	4	3	4	5	4	5	3
1	2	2	3	1	2	1	3	7	2	2	3	4	5	4	4	5	4	5	4	4	4	5	4	3	3	4	5	4	5	3	4	5	4	3	3	4	5	4	3	3
1	2	2	4	1	2	1	4	3	3	2	3	4	3	5	3	4	5	4	3	3	4	5	4	5	3	4	5	4	3	3	4	5	4	5	3	4	5	4	3	4
1	3	2	5	1	2	1	4	2	3	2	3	4	4	3	3	4	5	4	3	4	3	4	5	4	3	4	5	4	5	3	4	5	4	5	3	4	5	4	3	3
1	2	2	3	1	2	1	5	7	2	2	3	4	3	4	3	4	3	5	4	3	4	5	4	3	3	4	5	4	3	3	4	5	3	4	3	4	5	4	3	3
1	2	2	3	1	2	1	4	3	3	3	3	4	5	3	3	4	5	3	4	3	4	5	4	3	3	4	5	4	3	3	4	5	4	3	3	4	5	4	5	3
1	2	2	1	1	2	1	4	2	3	3	3	4	5	4	5	3	4	5	4	3	4	5	3	4	3	4	5	4	3	3	4	5	4	3	3	4	5	4	5	3
1	2	2	5	1	3	1	4	5	3	3	3	4	5	4	3	4	5	4	3	3	4	5	4	3	3	4	5	4	3	3	4	5	4	3	3	4	5	4	3	3
1	4	2	4	1	3	1	4	4	2	3	3	4	3	5	4	5	3	4	5	3	4	5	4	3	3	4	5	4	5	3	4	5	4	3	3	4	5	4	3	3
1	1	2	3	1	3	1	1	2	3	3	3	4	4	3	3	4	3	2	3	3	2	3	4	3	3	4	3	4	5	3	4	3	4	3	2	3	4	3	4	3
1	1	2	4	1	2	1	4	7	3	3	5	3	4	5	3	4	5	4	3	3	4	5	3	4	3	4	5	4	3	3	4	5	4	3	4	5	4	3	5	3
1	2	2	4	1	3	1	4	2	2	3	4	4	3	4	3	4	5	4	3	5	4	3	4	5	3	4	5	4	5	3	4	5	4	5	3	4	5	4	3	5
1	2	2	1	1	3	1	5	7	2	2	4	5	3	4	5	3	4	5	4	3	4	5	4	5	3	4	5	4	5	3	4	5	4	3	3	4	5	4	5	3
1	3	2	4	1	2	1	6	1	3	4	4	3	4	3	3	4	3	4	3	3	4	5	4	5	3	4	5	5	5	3	4	3	4	3	3	4	3	5	4	3
1	3	2	5	1	2	1	3	1	2	2	3	4	3	4	2	3	4	3	4	2	3	4	3	4	3	4	3	3	4	3	4	3	4	3	3	4	3	4	3	2
1	2	2	4	1	3	1	4	2	3	3	4	5	3	4	3	5	4	5	3	4	3	5	4	5	3	4	5	3	4	5	5	3	4	4	3	4	5	4	3	3
1	1	2	4	1	2	1	4	3	3	3	3	4	5	4	3	4	5	4	3	3	4	5	4	3	3	4	5	4	3	3	4	5	4	3	3	4	5	4	5	3
1	3	2	5	1	3	1	4	4	3	3	3	4	5	4	5	4	3	4	5	3	4	5	4	3	3	4	5	4	3	4	5	4	3	4	3	4	5	4	5	3
1	2	2	4	1	3	1	4	4	4	4	4	5	3	4	3	4	5	3	4	3	4	5	3	4	3	4	5	3	4	5	3	4	5	4	3	4	5	4	5	3
1	4	2	4	1	2	1	3	1	2	2	4	5	3	4	5	3	4	5	3	4	3	4	5	4	3	4	5	3	5	3	4	5	3	4	5	4	3	4	5	3
1	2	2	1	1	2	1	5	1	3	3	4	3	4	5	4	3	5	4	3	3	4	5	4	3	4	5	4	5	4	3	4	5	4	5	3	4	5	3	4	5
1	3	2	4	1	3	1	4	2	3	3	4	3	4	5	4	3	4	5	4	5	3	4	5	4	3	4	5	3	5	3	4	5	4	5	3	4	5	4	5	3
1	3	2	3	1	3	1	4	3	3	3	5	4	3	4	3	4	5	4	5	5	3	5	4	5	3	4	5	4	5	3	4	5	4	5	4	3	4	5	4	3
1	2	2	3	1	2	1	3	2	2	2	4	5	4	5	3	4	3	4	3	3	4	5	4	3	3	4	5	4	4	5	4	3	4	5	3	4	5	4	3	4
1	3	2	4	1	2	1	3	2	3	3	5	4	5	4	2	3	5	4	5	3	4	5	4	5	3	4	4	5	4	4	5	4	5	4	3	4	5	4	5	3
1	2	2	1	1	1	1	4	3	2	1	4	5	4	3	3	4	3	4	3	3	4	5	4	5	3	4	5	4	5	3	4	5	4	4	3	4	5	4	5	3
1	3	2	3	1	2	1	4	4	2	3	3	4	5	4	4	3	5	4	5	3	4	5	4	5	3	4	5	4	5	3	4	5	4	4	3	4	5	4	5	3
1	1	2	4	1	1	1	5	1	2	2	3	4	3	4	3	4	3	4	3	2	4	3	4	3	3	4	3	4	4	2	3	4	3	4	2	3	4	3	4	3
1	3	2	4	1	3	1	4	3	3	2	3	4	5	4	3	4	5	4	5	3	4	5	4	5	3	4	5	4	3	3	4	5	4	5	3	4	5	4	5	3
1	3	2	4	1	3	1	5	1	5	3	3	5	4	5	3	4	5	4	5	3	4	5	4	5	3	4	5	4	5	3	4	5	4	3	4	5	4	3	4	5
1	3	1	4	1	3	1	5	3	3	4	3	4	5	4	5	4	5	4	5	3	4	5	4	5	3	4	5	4	5	4	5	4	5	4	3	4	5	4	5	4
1	1	1	3	1	3	1	6	3	3	3	4	3	4	5	4	3	4	5	4	3	4	5	4	3	3	4	5	4	3	4	5	4	3	4	3	4	5	4	3	4
1	2	1	4	1	3	1	2	3	3	4	4	5	4	3	3	4	5	4	3	3	4	5	4	5	3	4	5	4	5	3	4	5	4	5	3	4	5	4	3	3
1	1	1	4	1	2	1	4	4	3	3	4	5	4	5	3	4	5	4	5	3	4	5	4	3	4	5	4	3	4	5	4	3	4	5	5	4	3	5	4	3
1	3	1	4	1	3	1	5	1	3	3	3	4	5	4	3	4	5	4	5	3	4	5	4	5	3	4	5	4	3	3	4	5	4	3	3	4	5	4	5	3
1	3	1	5	1	2	1	4	4	3	3	3	4	5	4	3	4	5	4	5	3	4	5	4	5	3	4	5	4	3	4	5	3	4	5	3	4	5	4	5	3
1	2	1	1	1	3	1	5	3	4	4	4	5	4	3	4	5	4	5	4	3	4	5	4	5	3	4	5	4	3	4	5	4	3	4	5	4	3	4	5	4
1	3	1	5	1	2	1	5	3	3	4	3	4	5	4	3	4	5	4	3	4	5	4	3	4	5	4	3	4	5	3	4	5	4	5	3	4	5	4	5	3
1	2	1	3	1	2	1	3	2	2	3	3	4	5	4	3	4	5	4	3	4	5	4	3	4	5	4	3	4	5	5	4	3	4	5	3	4	5	4	5	3
1	3	1	4	1	2	1	5	7	2	3	3	4	5	4	3	4	5	4	3	3	4	5	4	3	3	4	5	4	4	3	4	5	3	4	3	4	5	4	3	3
1	3	1	3	1	3	1	3	4	3	3	3	5	4	5	3	4	5	4	3	3	4	5	4	5	3	4	5	4	3	3	4	5	4	3	4	5	4	3	4	5
1	2	1	4	1	2	1	6	1	3	3	3	4	5	4	3	4	5	4	3	3	4	5	4	3	4	5	4	3	4	5	4	3	4	5	5	4	3	4	5	5
1	3	1	4	1	2	1	3	2	2	2	5	5	5	5	3	4	5	4	5	3	4	5	4	3	5	4	3	4	5	4	3	2	3	4	5	4	5	4	5	4
1	3	1	4	1	3	1	5	3	4	3	5	4	5	4	3	5	4	5	4	4	5	4	5	4	3	4	5	4	5	5	4	3	4	5	5	4	3	4	5	4
1	3	1	4	1	3	1	3	2	3	3	5	4	3	4	5	4	3	4	5	4	3	4	5	4	3	5	4	5	4	3	4	5	4	4	5	4	3	4	5	5
1	2	1	4	1	2	1	3	2	3	3	5	4	4	5	3	4	5	4	5	5	4	3	4	5	5	4	3	4	5	4	5	3	5	4	5	4	3	5	4	5
1	2	1	3	1	3	1	5	2	3	3	4	5	4	3	4	5	4	5	4	3	4	5	4	4	5	4	3	4	5	5	4	3	4	5	5	4	3	4	5	5
1	2	1	4	1	2	1	4	4	2	3	4	5	4	3	3	4	5	4	5	5	4	5	4	3	4	5	4	3	4	5	4	3	4	5	5	4	5	4	3	3
1	2	1	4	1	2	1	3	2	2	3	4	5	4	5	4	5	4	3	4	5	4	3	5	4	5	4	5	4	5	3	5	4	5	4	3	4	5	5	4	4
1	2	1	5	2	3	1	3	2	3	3	5	4	3	4	5	4	3	4	5	5	4	3	4	5	4	4	2	3	4	3	4	5	3	4	5	4	3	4	5	5
1	2	1	4	1	3	1	1	2	3	3	4	3	2	3	5	4	3	4	5	4	3	2	5	4	3	4	2	3	4	3	4	5	4	3	3	4	5	4	5	3
1	2	1	4	1	2	1	4	2	3	3	5	3	4	5	3	4	5	4	3	4	5	4	3	4	5	4	3	4	5	5	4	3	5	3	4	5	4	3	5	3
1	3	1	4	1	2	1	1	2	2	3	5	3	4	5	3	4	5	4	3	5	4	3	4	5	5	3	4	5	3	3	4	5	3	4	3	4	5	3	4	5
1	3	1	4	1	3	1	4	3	3	3	3	4	5	4	5	3	4	5	3	4	3	5	4	5	3	4	5	3	4	3	4	5	3	4	4	3	5	4	5	3
1	3	1	1	1	2	1	5	3	3	3	5	3	4	5	5	3	4	5	4	5	3	4	5	4	3	4	5	3	4	5	3	4	5	3	3	4	5	3	4	5
1	2	1	4	1	3	1	6	7	4	3	5	3	4	5	3	4	5	3	4	5	3	4	5	3	5	3	4	5	3	4	3	5	4	5	3	4	5	4	3	5
1	3	1	4	1	2	1	4	2	3	3	5	3	4	5	5	4	3	4	5	3	4	5	3	4	5	3	4	5	3	5	3	4	5	3	3	4	5	4	5	3
1	3	1	5	1	3	1	3	7	3	4	3	4	3	4	3	4	5	3	4	3	4	5	3	4	3	4	5	4	4	3	4	3	5	4	3	4	5	4	4	5
1	2	1	6	1	3	1	5	7	3	3	3	4	5	3	3	5	4	3	4	5	3	4	5	3	3	4	5	3	4	5	3	4	5	3	4	3	5	4	5	3
1	2	1	3	1	3	1	3	3	3	3	3	4	5	3	3	4	5	3	4	3	4	5	3	4	5	3	4	5	4	3	4	5	3	4	3	4	5	4	3	4
1	3	1	4	1	3	1	4	3	4	3	4	5	4	5	4	5	5	4	5	4	5	4	4	5	4	3	4	4	3	4	5	4	5	4	4	4	5	4	5	5
1	2	1	4	1	3	1	3	2	3	3	3	4	5	4	3	4	5	4	3	3	4	5	3	4	5	3	4	5	4	3	4	5	4	5	5	3	4	5	4	3
1	3	1	4	1	3	1	4	3	3	3	4	3	4	5	3	4	5	4	3	4	3	4	5	4	5	4	3	5	4	5	3	4	5	4	5	3	4	5	4	3
1	3	1	4	1	2	1	3	3	3	3	5	3	4	5	4	5	3	4	5	3	4	5	4	3	4	5	4	3	4	5	3	4	5	3	4	5	3	4	5	3
1	2	1	3	1	3	1	4	3	3	3	5	3	4	5	5	4	3	4	5	5	3	4	5	4	5	4	5	3	4	5	3	4	5	3	4	3	4	5	4	5
1	2	1	5	1	2	1	4	2	3	3	5	3	4	5	5	3	4	5	3	3	4	5	3	4	5	3	4	5	3	4	3	4	5	3	5	3	4	5	4	3
1	3	1	4	1	3	1	4	7	3	3	5	3	4	5	4	3	4	5	3	4	3	4	5	4	3	4	5	3	4	3	4	5	3	4	5	3	5	4	5	3
1	3	1	4	1	3	1	4	6	3	3	5	3	4	5	3	4	5	3	4	5	3	4	5	3	4	3	4	5	4	3	4	5	3	4	5	3	4	5	4	3
1	2	1	3	1	3	1	4	3	3	4	3	4	5	4	3	4	5	4	3	5	4	3	4	5	4	5	3	4	5	5	4	3	4	5	5	3	4	5	4	5
1	2	1	3	1	2	1	4	3	3	3	5	4	3	4	3	4	5	3	4	5	3	4	5	3	3	4	5	3	4	5	3	4	5	3	4	5	3	4	5	3
1	1	1	4	1	3	1	3	2	3	3	5	3	4	5	5	3	4	5	3	5	3	4	5	3	4	5	3	4	5	3	4	5	3	4	5	4	3	4	5	5
1	2	1	4	1	2	1	4	2	3	3	5	3	4	5	5	3	4	5	4	5	3	4	5	3	4	5	4	5	3	5	3	4	5	3	4	3	5	4	3	5
1	1	1	5	1	3	1	3	2	3	3	5	3	4	5	3	4	5	3	4	5	3	4	5	3	3	4	5	3	4	5	3	4	5	3	5	3	4	5	4	5
1	3	1	4	1	3	1	4	6	3	3	3	4	3	4	5	3	4	5	4	5	3	4	5	4	5	3	3	5	4	3	4	5	3	4	5	3	4	5	4	3
1	3	1	5	1	2	1	1	2	3	3	3	4	5	4	5	3	4	5	4	3	4	5	3	4	3	4	5	3	4	5	3	4	5	3	4	5	3	4	5	3
1	3	1	5	1	2	1	3	2	3	3	5	3	4	5	3	4	5	3	4	5	3	4	5	4	3	4	5	3	4	5	3	4	3	4	5	3	4	5	4	3
1	3	1	6	1	3	1	4	4	4	3	4	3	4	5	3	4	5	3	4	5	3	4	5	4	5	4	3	4	5	5	3	4	5	3	4	3	4	5	4	5
1	3	1	2	1	3	1	4	3	4	4	5	3	4	5	3	4	5	4	3	3	4	5	3	4	5	3	4	5	3	3	4	3	5	4	5	3	4	5	4	5
1	2	1	4	1	3	1	3	7	3	3	5	3	4	5	3	4	5	4	5	3	4	5	4	3	3	4	5	4	5	3	4	5	3	4	5	3	4	5	4	5
1	3	1	5	1	3	1	5	4	3	3	4	3	4	5	4	3	4	5	3	3	4	5	3	4	4	5	3	4	5	3	4	5	3	4	5	3	4	5	3	4
1	2	1	4	1	2	1	3	2	2	3	3	5	3	4	3	4	5	4	3	5	3	4	5	4	5	3	4	5	4	3	4	5	3	4	5	3	4	5	4	5
1	3	1	5	1	3	1	4	2	3	3	3	4	5	3	4	3	4	5	4	5	3	4	5	4	5	3	4	5	4	4	5	3	4	4	5	3	4	5	4	5
1	2	1	5	1	3	1	3	2	4	4	4	5	3	4	5	4	3	4	5	5	3	4	5	4	5	3	4	5	4	5	3	4	5	4	3	4	5	4	5	5
1	2	1	3	1	2	1	4	2	3	3	4	5	3	4	5	3	4	5	3	4	3	4	5	4	5	3	4	5	3	3	4	5	3	4	5	3	4	5	4	5
1	2	1	5	1	2	1	3	2	3	3	3	4	5	3	4	5	3	4	5	5	3	4	5	3	5	3	4	5	4	5	3	4	5	3	4	5	3	4	5	4
1	3	1	3	1	3	1	6	5	3	3	3	4	5	4	5	3	4	5	4	3	4	5	4	3	5	4	3	4	5	5	4	3	4	5	5	4	3	4	5	5
1	2	1	6	1	2	1	4	4	3	3	4	3	4	5	5	3	4	5	3	4	3	5	4	3	4	5	4	5	4	3	4	5	4	3	3	4	5	4	5	5
1	2	1	3	1	3	1	3	4	3	3	5	3	4	5	5	3	4	5	3	3	5	3	4	5	5	3	4	5	3	4	5	3	4	5	5	3	4	5	4	5
1	3	1	5	1	3	1	4	3	3	4	3	4	5	4	5	4	3	4	5	5	3	4	5	4	5	3	4	5	4	5	3	4	5	4	3	4	5	4	5	5
1	3	1	3	1	3	1	3	3	3	3	3	4	5	4	3	4	5	3	4	5	4	3	4	5	5	4	3	4	5	5	3	4	5	4	5	3	4	5	4	3
1	2	1	3	1	1	1	3	6	2	2	4	3	4	5	5	3	4	5	3	4	5	3	4	5	5	3	4	5	4	5	3	4	5	3	4	5	4	3	4	5
1	3	1	5	1	2	1	3	2	2	2	5	4	3	4	5	4	3	4	5	3	4	5	4	5	3	4	5	3	4	5	3	4	5	4	3	4	5	4	3	4
1	2	1	4	1	3	1	4	4	3	3	5	3	4	5	4	3	4	5	3	3	4	5	3	4	3	4	5	3	4	5	3	4	3	4	3	4	3	4	3	5
1	2	1	3	1	2	1	3	2	3	3	5	3	4	5	3	4	5	4	3	3	4	5	4	3	5	3	4	5	3	4	5	3	4	5	3	4	5	4	5	5
2	3	1	3	1	2	1	5	2	3	3	5	4	3	4	5	4	3	4	5	3	4	5	4	3	5	4	3	4	5	3	4	5	3	4	5	3	4	5	3	4
1	3	1	1	1	3	1	3	3	3	3	5	3	4	5	3	4	5	3	4	3	4	5	4	3	4	3	4	5	4	5	3	4	5	4	3	4	5	4	3	3
1	2	1	4	1	3	1	3	2	3	3	5	3	4	5	3	4	5	4	3	3	4	5	3	4	5	4	3	4	5	4	3	4	5	4	3	4	5	4	3	4
1	2	1	1	1	3	1	4	3	3	3	3	4	5	4	3	4	5	3	4	5	3	4	5	3	4	3	4	5	3	3	4	3	5	4	3	4	5	4	5	3
1	3	1	4	1	3	1	4	2	3	4	3	4	5	3	4	3	4	5	4	3	4	5	4	3	4	5	3	4	5	3	4	5	3	4	5	4	3	4	5	4
1	2	1	5	1	3	1	3	2	3	3	5	3	4	5	4	3	4	5	3	4	3	4	5	4	5	4	3	4	5	3	4	5	3	4	3	4	5	4	3	5
1	3	1	6	1	2	1	3	2	3	3	5	3	4	5	3	4	5	4	4	3	4	3	5	4	3	4	5	3	4	3	4	5	3	4	5	3	4	5	4	5
1	2	1	4	1	3	1	4	3	4	3	5	3	4	5	3	4	5	4	3	3	4	5	4	5	5	4	3	4	5	3	4	5	3	4	5	3	4	5	4	3
1	3	1	3	1	3	1	3	2	2	3	5	3	4	5	3	4	5	4	3	3	4	5	4	3	3	4	5	4	5	5	3	4	5	3	3	4	5	3	4	5
1	3	1	5	1	2	1	3	4	3	3	5	4	3	4	5	4	3	4	5	5	4	5	4	3	3	4	5	4	5	5	4	3	4	5	3	4	5	4	5	3
1	3	1	3	1	2	1	4	6	3	3	5	4	3	5	5	4	3	4	5	5	3	4	5	4	5	4	3	4	5	3	4	5	4	5	4	5	3	4	5	5
1	3	1	4	1	3	1	5	3	4	4	5	4	3	4	5	4	3	4	5	5	4	3	4	5	5	3	4	5	4	3	4	5	4	5	3	4	5	4	5	5
1	3	1	3	1	2	1	4	3	3	3	4	3	4	5	4	3	4	5	4	3	4	5	4	5	3	4	5	4	3	3	4	5	3	4	5	3	4	5	4	5
1	3	1	4	1	2	1	4	2	3	3	4	5	4	5	3	4	5	4	5	3	4	5	4	5	3	4	5	4	3	3	4	5	4	5	5	4	3	4	5	5
1	2	1	3	1	2	1	3	2	3	3	4	5	4	3	4	5	4	3	4	5	4	3	4	3	5	3	4	5	4	5	4	3	4	5	5	3	4	5	4	3
1	3	1	4	1	3	1	4	3	3	3	3	4	5	4	3	4	5	4	3	4	5	4	5	4	3	4	5	4	5	5	3	4	5	4	3	4	5	4	5	5
1	2	1	4	1	1	1	6	5	4	4	4	5	3	3	5	4	3	2	4	4	3	5	4	4	3	4	4	5	4	4	5	4	4	3	5	4	4	4	4	5
1	3	1	4	1	3	1	6	5	1	5	5	5	5	3	5	4	4	3	5	5	4	4	5	4	5	5	3	4	4	5	5	4	4	3	4	4	5	4	4	5
1	3	1	4	1	1	1	3	4	2	4	4	4	5	5	3	5	5	5	5	2	4	4	5	4	4	5	5	5	5	4	5	5	4	4	3	5	4	4	4	3
1	3	1	4	1	2	1	2	7	2	2	5	5	5	5	5	4	3	1	1	5	4	4	4	5	2	5	5	5	5	3	5	4	5	3	3	5	5	5	4	5
1	2	1	4	1	1	1	6	5	3	4	5	5	4	5	5	4	4	2	5	5	4	4	5	4	3	4	5	4	4	3	5	4	4	1	4	5	5	4	4	2
1	3	1	3	1	2	1	6	5	4	5	4	3	3	5	5	5	5	3	5	2	4	4	5	4	2	5	4	4	5	5	4	5	5	3	5	4	5	5	5	3
1	2	1	4	1	1	1	1	1	4	4	5	4	5	3	5	5	4	2	3	4	5	3	4	5	2	5	4	5	4	5	4	4	4	2	5	5	5	5	5	3
1	3	1	3	1	1	1	6	2	4	4	5	5	5	5	4	5	5	2	4	2	4	5	4	4	3	5	5	4	3	4	5	4	4	3	5	5	3	3	3	3
1	3	1	4	1	2	1	5	7	3	3	5	5	4	4	3	5	4	3	4	3	4	4	4	5	4	5	4	4	5	4	5	4	4	4	4	5	4	4	4	4
1	2	1	1	1	3	1	6	1	3	4	3	5	4	3	3	4	4	2	5	5	4	5	4	4	3	3	4	4	3	4	4	5	4	3	5	4	3	4	5	3
1	2	1	3	1	1	1	5	1	3	5	5	4	4	5	3	3	4	2	4	3	5	4	4	4	3	4	4	5	5	3	3	4	3	2	5	4	4	3	5	3
1	3	1	4	1	1	1	2	3	4	4	5	5	4	4	3	5	4	2	4	5	4	4	3	5	3	3	4	5	5	3	4	5	4	4	4	5	5	3	3	3
1	3	1	4	1	1	1	6	5	3	4	5	5	3	5	4	5	4	3	3	4	4	4	5	5	4	3	4	5	4	5	5	3	4	3	3	4	4	4	4	4
1	3	1	3	1	3	1	6	1	2	3	3	4	4	4	4	4	4	5	5	4	4	4	3	3	4	3	3	4	4	5	4	4	4	3	5	4	4	4	5	3
1	3	1	5	1	2	1	5	5	4	5	5	5	4	4	3	3	4	2	5	4	5	4	4	5	5	5	5	4	4	4	4	5	5	3	4	4	3	5	5	5
1	2	1	3	1	2	1	6	3	3	4	5	4	4	4	4	4	4	2	5	5	4	4	4	5	3	3	4	4	5	4	4	5	4	5	3	5	4	4	4	5
1	3	1	4	1	1	1	6	2	4	4	4	4	4	4	3	3	5	1	5	2	4	3	3	5	2	5	4	4	5	5	5	4	4	3	5	4	5	4	4	5
1	3	1	3	1	3	1	5	4	2	4	5	5	4	5	5	4	4	2	5	3	4	5	5	5	3	3	5	5	5	5	5	5	3	3	4	4	5	5	5	3
1	2	1	4	1	3	1	2	1	1	3	5	5	4	3	3	4	3	1	1	4	3	4	5	5	5	4	3	5	4	3	4	3	5	2	5	5	4	3	5	3
1	2	1	3	1	3	1	1	5	2	4	5	5	5	5	5	5	5	5	5	5	5	5	5	5	5	5	5	5	5	5	5	5	5	5	5	5	5	5	5	4
1	3	1	6	1	3	1	1	5	3	4	4	4	5	5	5	4	4	4	4	5	5	5	5	5	4	3	3	3	3	5	4	4	4	4	3	3	4	4	4	3
1	2	1	4	1	3	1	1	5	3	4	4	3	3	3	4	5	5	5	4	4	4	4	4	4	4	4	4	4	4	4	4	5	4	4	5	5	5	4	4	4
1	3	1	3	1	3	1	5	5	1	4	5	5	4	4	5	5	5	5	5	4	3	3	3	4	4	4	4	4	4	3	3	3	3	2	2	1	2	2	1	4
1	3	1	4	1	3	1	5	6	1	5	4	5	4	4	5	5	5	5	5	5	5	5	5	5	5	5	5	5	5	4	4	5	5	5	5	5	4	4	4	4
1	3	1	3	1	3	1	5	7	2	5	5	4	4	4	5	5	5	5	5	5	5	5	5	5	5	5	5	5	5	4	4	4	3	3	3	3	2	2	2	3
1	1	1	3	1	2	1	6	8	3	4	4	3	3	4	5	5	5	5	5	4	5	4	4	5	4	4	4	4	4	5	5	5	5	5	4	4	5	5	5	5
1	2	1	3	1	2	1	6	5	4	4	2	2	3	3	4	4	4	5	5	4	4	4	4	4	4	5	4	4	4	3	3	4	4	4	5	5	5	5	5	5
1	3	1	4	1	2	1	2	3	5	4	4	4	4	4	5	5	5	4	4	5	5	5	5	5	3	3	3	3	3	4	4	5	5	5	5	5	5	5	5	3
1	2	1	3	1	1	1	2	3	3	3	5	5	5	5	4	4	4	4	4	5	4	5	4	4	5	5	5	5	5	4	4	4	4	4	1	2	3	1	1	3
1	2	1	5	1	1	1	3	4	2	3	5	4	4	5	5	5	5	5	5	3	3	4	3	3	3	3	4	3	3	5	5	5	5	5	5	5	4	4	4	4
1	3	1	3	1	2	1	2	5	1	3	4	4	5	5	3	3	3	3	2	3	4	4	4	4	4	4	4	4	4	4	4	4	4	4	3	3	4	4	4	4
1	3	1	3	1	1	1	2	2	1	2	3	3	4	4	4	4	5	5	5	5	5	5	5	5	5	5	5	5	5	3	3	3	3	3	4	3	3	3	4	4
1	3	1	4	1	1	1	2	1	2	1	3	3	4	4	4	4	5	5	4	5	5	5	5	5	2	3	2	2	2	5	5	5	4	4	4	4	5	5	5	5
1	3	1	4	1	1	1	2	1	3	2	5	5	5	5	4	4	4	4	4	5	4	4	4	4	4	4	4	4	4	3	3	4	4	4	1	3	2	2	1	3
1	3	1	3	2	1	1	3	4	3	2	4	4	4	3	4	4	4	5	5	3	4	4	4	4	4	4	3	3	3	5	5	5	5	5	5	5	5	5	5	4
1	2	1	3	1	2	1	1	3	4	3	5	5	5	5	5	5	5	5	5	5	5	4	4	4	5	5	4	4	4	3	3	3	3	3	2	1	3	3	3	4
1	3	1	4	1	2	1	1	3	4	3	5	5	5	5	4	4	4	3	3	5	5	5	5	5	3	3	4	3	4	2	2	3	3	2	3	2	2	3	3	5
1	3	1	3	1	1	1	1	5	4	4	5	5	4	4	4	4	3	3	3	4	4	5	4	4	5	5	5	5	5	4	4	4	4	4	4	4	4	4	4	5
1	2	1	3	1	2	1	1	6	1	4	3	4	3	3	5	5	5	5	5	5	5	5	5	5	5	5	5	5	5	5	5	5	5	5	4	4	4	5	5	4
1	2	1	4	1	3	1	1	6	2	5	4	4	4	4	4	4	4	4	4	4	3	4	3	3	5	5	5	5	5	3	3	4	4	3	3	3	2	2	2	3
1	3	1	5	1	1	1	1	7	2	5	4	4	4	4	5	5	5	5	5	4	4	4	4	4	4	4	4	4	4	5	5	5	4	4	1	2	2	3	3	3
1	2	1	4	1	2	1	1	8	1	4	3	3	4	4	4	4	4	5	5	4	4	4	4	4	4	4	4	4	4	3	3	3	3	3	4	4	5	5	5	4
1	2	1	4	1	2	1	1	8	1	3	5	4	4	4	5	5	3	3	3	4	3	3	4	4	4	4	4	4	4	5	5	5	5	5	5	5	5	4	4	5
1	2	1	3	1	3	1	1	4	1	3	4	4	5	5	5	5	3	3	3	4	5	4	4	4	3	3	3	4	4	4	4	4	5	5	5	5	5	5	5	3
1	3	1	4	1	1	2	1	5	1	1	4	4	3	3	2	2	3	3	2	5	5	5	5	5	5	5	5	5	5	5	5	5	5	5	4	4	5	5	5	5
1	1	1	6	1	2	1	3	5	2	3	5	5	5	5	5	5	5	5	5	5	5	5	5	5	4	4	4	4	4	4	4	5	5	5	5	5	5	5	5	4
1	3	1	6	1	2	1	3	5	3	4	5	5	5	5	5	5	5	5	5	4	4	5	4	4	5	5	5	4	4	3	3	2	2	2	5	5	5	5	5	4
1	4	1	3	1	1	1	2	3	2	2	3	3	4	4	4	4	4	3	3	5	5	5	5	5	5	5	5	5	5	5	5	5	5	5	5	5	4	4	4	5
1	4	1	6	1	1	1	2	3	1	1	4	4	4	3	3	3	3	3	3	5	5	5	5	5	5	5	5	5	5	5	5	4	4	4	4	4	5	5	5	5
1	4	1	6	1	1	1	1	2	1	2	4	5	5	5	4	4	4	4	4	5	4	5	4	5	4	3	3	5	5	4	5	4	4	5	5	5	5	5	5	5
1	1	1	3	1	1	1	1	3	1	3	2	3	1	1	3	2	2	3	4	4	4	4	4	4	5	5	5	5	5	5	5	5	5	5	4	4	4	4	5	3
1	4	1	6	1	2	1	5	4	2	3	4	4	4	3	5	5	5	4	4	5	5	5	5	5	4	4	4	4	4	5	5	5	5	5	3	3	3	4	4	4
1	4	1	6	1	2	1	5	5	3	4	4	4	3	3	3	3	4	4	5	2	3	2	3	3	4	3	3	3	4	4	4	4	4	4	5	5	5	5	5	4
1	2	1	2	1	1	1	5	6	4	4	5	5	5	5	4	4	5	5	5	4	4	5	4	4	5	5	5	5	5	5	5	5	4	4	3	3	4	4	4	4
1	4	1	5	1	2	1	4	7	3	3	2	3	2	3	5	5	5	5	5	4	4	4	3	3	4	5	5	5	5	3	2	3	2	3	1	1	2	2	2	2
1	1	1	6	1	3	1	4	8	2	3	2	3	3	3	5	5	3	4	5	4	5	5	5	5	5	5	5	5	5	2	2	3	3	3	3	3	4	4	4	2
1	4	1	6	1	1	1	4	8	1	3	5	5	5	5	4	4	5	5	4	5	5	5	5	5	4	4	5	5	5	5	5	5	5	5	5	5	5	5	5	4
1	4	1	6	1	1	2	5	7	2	5	5	5	5	5	4	4	5	5	4	4	4	5	5	5	3	2	3	2	3	4	3	3	3	4	3	3	4	4	4	5
1	4	1	5	1	1	2	5	6	2	3	4	5	5	4	5	5	5	4	4	3	2	3	2	3	5	5	5	5	5	5	5	5	5	5	5	5	4	4	5	5
1	2	1	6	1	2	2	5	5	3	4	3	3	3	4	5	4	4	5	5	2	2	3	3	3	4	5	5	5	5	5	5	5	5	5	4	4	5	5	5	4
1	1	1	1	1	3	1	4	5	4	3	4	5	5	5	5	5	4	4	3	5	5	5	5	5	3	3	4	3	3	3	3	3	4	4	5	5	4	3	3	3
1	1	1	6	1	1	1	3	4	1	3	5	5	5	5	5	4	3	5	5	4	4	4	4	4	3	2	4	5	4	5	5	5	5	5	5	5	5	5	5	5
1	2	1	5	1	2	1	3	6	1	5	2	2	3	1	4	4	5	5	4	5	5	5	5	5	5	5	5	5	5	5	5	5	5	5	4	4	5	4	4	3
1	4	1	5	1	2	1	3	7	1	3	4	4	5	4	3	4	4	5	5	4	5	5	5	5	5	5	5	5	5	5	5	5	4	4	3	3	4	4	4	3
1	3	1	6	1	1	1	3	8	2	3	3	3	3	4	3	3	3	4	4	3	3	4	3	3	3	4	3	3	3	4	4	4	5	5	4	4	4	4	4	5
1	4	1	3	1	2	1	5	8	3	4	4	4	5	5	4	5	5	5	4	2	3	3	3	2	4	4	4	4	4	4	4	5	5	4	5	5	5	5	5	4
1	1	1	5	1	2	1	5	8	3	3	4	4	4	4	5	5	5	5	5	5	5	5	5	5	4	3	3	3	4	2	2	2	2	2	2	2	3	2	1	3
1	4	1	1	1	2	1	5	3	4	3	5	4	5	4	4	4	5	5	4	5	5	5	5	5	5	5	5	5	5	3	3	3	4	4	1	2	3	3	3	3
1	1	1	2	1	1	1	5	2	3	4	4	4	4	4	3	3	3	3	3	4	4	4	5	5	5	5	5	5	5	5	5	5	5	5	4	4	4	4	4	4
1	1	1	6	1	1	1	5	1	3	5	1	2	4	4	4	5	5	4	4	3	3	4	3	3	3	3	3	4	4	4	4	5	5	5	4	4	3	3	2	5
1	3	1	6	1	3	1	5	2	1	4	2	3	3	3	5	5	5	5	5	2	3	3	3	2	4	4	4	4	4	4	4	5	5	5	5	5	5	5	5	5
1	2	1	5	1	1	1	5	2	1	5	5	5	5	5	3	4	3	3	3	5	5	5	5	5	5	5	5	5	5	5	5	5	5	5	5	4	4	3	3	3
1	2	1	6	1	1	1	5	2	1	3	3	2	4	5	5	5	5	5	5	5	5	5	5	5	3	3	3	3	3	4	4	5	4	4	5	4	5	5	5	4
1	1	1	6	1	3	1	5	3	3	3	1	1	3	2	3	3	4	4	3	3	2	2	3	3	4	4	5	5	5	5	5	5	5	5	4	4	4	4	4	5
1	4	1	5	1	1	1	5	4	3	2	5	5	5	5	5	5	5	5	5	5	5	5	5	5	5	5	4	4	4	5	5	5	4	4	3	2	1	1	2	3
1	3	1	5	2	2	1	6	4	3	2	5	5	5	5	4	4	4	4	4	5	5	5	5	5	3	3	3	3	3	3	3	3	2	2	2	2	3	3	4	4
1	4	1	2	1	2	1	6	4	2	1	4	4	4	4	3	4	3	3	4	4	4	4	4	4	4	4	4	5	5	4	4	4	5	5	5	5	5	4	4	3
1	3	1	2	1	1	2	6	4	2	2	5	4	3	3	5	4	3	3	4	5	5	4	5	4	5	5	5	5	5	5	4	4	4	4	4	4	5	5	4	5
1	3	1	1	1	2	1	6	4	1	3	4	4	3	3	5	5	5	5	5	4	4	4	4	4	3	3	3	3	3	4	3	3	3	3	4	3	3	3	3	4
1	3	1	1	1	1	1	6	4	4	3	5	5	5	4	4	4	5	5	4	3	3	4	4	3	4	3	4	4	4	3	4	4	3	4	2	2	1	1	1	5
1	3	1	1	1	1	1	6	5	1	4	3	3	4	4	4	3	3	4	4	5	5	5	5	5	5	5	5	5	5	5	5	4	4	4	5	5	5	5	5	5
1	4	1	1	1	1	1	6	5	1	3	4	4	4	3	5	5	5	5	5	5	5	5	5	5	5	5	5	5	5	4	4	5	5	5	5	5	5	5	5	3
1	4	1	1	2	1	2	6	6	3	5	4	5	5	5	5	5	5	5	5	4	3	3	3	3	4	4	3	3	4	4	4	4	4	4	5	5	4	5	5	4
1	4	1	1	1	2	1	6	6	4	4	5	5	5	5	4	4	4	4	4	3	4	4	4	3	4	4	4	4	4	3	3	4	4	4	5	5	4	4	4	5
1	3	1	5	1	1	1	6	7	3	3	2	2	1	2	3	3	4	3	3	5	5	5	5	5	5	5	5	5	5	5	5	4	5	5	5	5	5	5	5	5
1	3	1	5	1	2	1	5	2	3	5	3	3	3	3	4	4	3	3	5	5	5	5	5	5	5	5	5	5	5	5	5	5	5	5	4	4	4	4	4	5
1	3	1	5	1	1	1	5	1	1	5	3	4	3	3	5	5	5	5	5	5	5	5	5	5	5	5	5	5	5	4	3	3	4	5	5	5	4	4	5	4
1	2	1	6	1	1	1	5	1	5	5	4	5	5	5	4	3	3	4	4	4	4	4	3	4	2	3	3	2	2	3	3	3	3	3	5	5	5	5	5	5
1	2	1	6	1	1	1	4	2	3	4	4	4	3	3	5	4	4	4	4	5	5	5	5	5	3	4	5	5	5	4	3	4	4	4	4	4	3	3	5	4
1	2	1	2	1	2	1	4	4	2	4	1	2	2	3	5	5	5	5	5	3	3	3	4	3	2	2	2	2	2	5	5	5	5	5	5	5	5	5	5	5
1	1	1	2	1	1	2	4	1	2	4	5	5	5	5	5	5	5	5	5	5	5	5	5	5	5	5	5	5	5	5	5	5	5	5	5	5	4	4	4	5
1	1	1	3	1	1	1	3	7	2	5	5	4	5	5	5	5	5	5	5	3	4	3	3	3	3	3	4	2	2	2	3	2	2	2	5	5	5	5	5	5
1	2	1	2	1	2	1	2	5	2	5	5	5	3	3	5	5	5	5	5	4	4	4	4	4	5	4	4	3	3	5	5	5	5	5	4	4	4	4	4	5
1	1	1	2	1	2	1	2	4	1	3	4	3	3	3	4	5	4	4	4	4	4	4	4	4	5	5	5	5	5	5	5	5	5	5	4	5	3	3	4	3
1	1	1	2	2	1	1	2	2	1	3	4	3	3	4	5	5	5	5	5	5	4	5	4	4	4	4	4	4	4	5	5	5	5	5	5	5	5	4	4	5
1	1	1	2	1	1	1	1	2	1	2	5	4	4	4	4	4	5	4	4	5	5	5	5	5	3	3	3	3	3	5	5	5	5	5	3	4	4	3	3	5
1	4	1	3	1	1	1	1	3	1	2	5	5	5	5	5	5	5	5	5	5	4	4	4	4	1	2	3	3	4	5	5	5	5	5	4	4	4	5	5	3
1	4	1	3	1	1	1	1	3	2	1	5	5	5	5	3	3	3	3	3	5	4	4	5	5	5	5	5	5	5	4	3	3	3	4	2	1	1	1	3	4
2	1	1	3	1	2	1	1	4	2	2	4	5	5	4	5	5	5	5	5	5	5	5	5	5	4	3	3	4	4	4	4	3	3	4	5	5	5	5	5	5
1	2	1	1	1	3	1	1	5	2	2	4	4	5	4	4	4	3	3	3	5	5	5	5	5	5	4	5	5	5	5	4	3	3	3	3	2	2	3	3	5
1	2	1	1	1	3	1	2	6	1	3	5	5	5	5	5	5	5	5	5	4	5	5	4	4	5	5	3	3	3	5	5	5	5	5	4	4	5	4	4	4
1	1	1	1	1	2	1	2	4	1	5	5	5	5	5	5	5	5	5	5	5	4	4	5	5	2	1	3	3	2	4	4	5	5	4	4	4	5	4	4	5
1	2	1	1	1	2	1	3	3	3	3	5	5	5	5	5	5	5	5	5	5	4	4	5	5	4	4	4	4	4	3	3	4	3	3	3	3	4	4	4	5
1	3	1	1	1	1	1	3	2	3	3	4	5	5	4	4	5	4	5	4	4	3	3	3	3	4	4	4	4	4	4	3	4	4	4	5	5	4	4	5	4
1	1	1	1	1	3	2	3	2	4	2	4	4	4	4	4	4	4	5	5	4	3	3	4	3	5	5	5	5	5	5	5	5	5	5	5	5	5	5	5	4
1	2	1	1	1	1	1	4	4	1	4	3	3	4	4	5	5	4	4	4	5	4	4	4	4	5	5	5	5	5	5	5	5	4	4	5	5	5	5	5	3
1	2	1	1	1	2	1	4	4	3	4	5	5	3	3	3	4	4	4	3	5	5	5	5	5	4	5	5	4	4	4	4	5	5	5	4	4	4	4	5	5
1	3	1	1	1	1	1	3	5	5	3	4	5	3	3	4	4	4	5	5	4	3	5	5	5	3	4	3	3	3	3	3	4	3	3	4	4	4	4	4	4
1	4	1	1	1	1	1	3	5	2	4	5	5	5	5	5	5	5	5	5	5	4	4	3	3	5	4	4	5	5	4	4	5	4	4	5	4	3	3	3	3
1	4	2	1	1	1	1	3	6	1	5	5	4	4	5	4	5	4	5	4	5	5	5	4	4	5	5	5	5	5	5	5	5	5	5	4	4	4	4	4	4
1	1	2	1	1	1	1	3	6	1	2	3	4	4	3	5	4	5	5	5	4	3	3	4	3	3	4	3	3	3	3	2	1	2	2	5	5	5	5	5	5
2	4	2	1	1	1	1	3	6	3	2	4	2	1	2	3	4	3	3	3	4	4	4	3	4	4	4	4	4	4	4	4	3	3	3	3	3	3	3	3	3
1	2	1	3	1	2	1	3	7	5	4	4	4	4	5	5	5	5	5	5	4	3	3	3	3	5	3	3	3	3	2	2	3	3	3	4	5	5	5	4	4
1	2	1	3	2	2	1	4	7	4	4	4	4	3	3	4	4	4	5	5	3	3	3	3	3	4	4	4	5	5	4	3	3	2	4	3	4	4	4	4	4
1	4	1	3	1	3	1	4	8	2	5	4	4	2	2	5	5	5	5	5	5	5	5	5	5	4	4	5	5	5	4	5	3	3	3	2	2	1	1	2	3
1	1	1	2	1	3	1	4	8	1	3	2	2	3	3	5	5	5	5	5	5	5	5	5	5	3	3	4	3	3	5	5	5	5	5	3	3	3	3	3	4
1	1	1	2	1	1	2	6	2	3	4	3	4	4	3	3	4	3	3	4	5	5	5	5	5	3	4	3	3	3	4	4	4	4	4	3	3	3	4	4	5
1	1	1	1	1	1	2	6	3	4	5	3	3	3	3	4	4	4	4	4	5	3	3	4	4	4	4	3	4	4	5	4	3	3	3	4	4	4	4	4	5
1	4	1	1	1	2	1	5	3	2	5	4	3	3	4	3	5	4	4	5	4	4	4	4	4	5	5	5	5	5	4	4	4	4	4	4	4	4	4	4	3
1	1	1	1	1	1	1	5	4	1	5	5	5	5	5	5	5	5	5	5	5	4	4	5	5	4	3	3	4	4	5	5	5	5	5	4	4	3	3	4	5
1	2	1	5	1	1	1	5	5	1	4	2	3	3	1	4	4	4	4	4	5	4	3	3	3	4	4	4	3	3	3	3	3	3	3	4	4	5	5	5	5
1	2	1	5	2	2	1	5	5	3	3	4	4	4	4	4	5	4	5	5	5	5	5	4	4	4	4	4	4	4	4	5	5	5	4	5	5	5	5	5	4
1	1	1	5	1	1	1	6	5	3	3	4	4	5	5	5	5	5	5	5	5	4	4	5	5	5	5	5	5	5	5	4	4	4	5	5	5	5	5	5	3
1	4	1	5	1	3	1	6	2	4	3	5	4	4	4	4	3	3	4	3	5	5	5	5	5	1	2	2	2	2	3	3	2	2	2	2	3	3	3	3	4
1	4	1	6	1	2	1	6	3	3	2	4	4	4	3	4	4	4	4	4	3	3	4	4	3	3	3	3	3	4	3	3	4	2	2	3	3	3	3	3	3
1	4	1	6	1	1	1	1	3	4	4	4	5	5	5	3	3	4	3	4	4	4	5	4	5	5	5	5	5	5	5	5	5	5	4	4	3	4	4	4	3
1	4	1	6	1	1	1	1	5	2	4	5	5	4	4	5	5	5	5	5	5	4	4	4	4	3	3	2	1	2	3	2	1	2	2	3	4	4	4	4	4
1	2	1	4	1	2	1	1	5	5	4	5	5	5	5	5	5	5	5	5	5	5	4	4	4	5	5	5	4	4	4	4	5	5	4	5	5	5	5	5	5
1	3	1	4	1	2	1	1	6	3	3	5	5	5	5	4	5	4	4	4	3	3	3	3	3	3	3	3	3	3	5	5	5	4	4	4	4	5	5	5	5
1	1	1	4	1	1	1	2	5	4	5	4	4	4	5	5	5	5	5	5	3	4	3	3	3	5	5	4	4	4	5	5	5	5	5	4	4	5	4	4	4
1	1	2	5	1	1	1	2	6	5	5	3	4	3	3	3	4	3	3	4	4	3	3	4	3	4	4	4	4	4	4	5	5	5	5	4	4	5	5	5	4
1	1	2	5	1	3	1	1	7	5	5	2	2	3	3	2	3	2	2	4	5	4	4	3	3	3	3	4	4	3	3	3	3	3	3	2	2	1	3	2	3
1	2	2	5	1	1	1	1	8	3	5	3	3	2	2	5	5	5	5	4	5	5	4	4	4	5	4	4	4	5	4	4	5	5	5	2	2	2	4	4	4
1	3	1	4	1	2	1	1	7	1	1	5	5	4	4	5	5	5	4	4	5	5	5	5	5	4	4	4	4	4	3	3	2	2	1	5	5	5	5	5	5
1	4	1	3	1	2	1	2	4	2	3	2	3	3	1	3	4	3	4	3	4	3	3	4	3	3	3	4	4	3	3	3	3	3	4	4	4	5	5	4	3
1	4	1	3	1	1	1	2	3	1	4	3	3	3	3	4	4	4	5	5	4	5	5	5	5	4	4	5	5	4	4	4	4	4	4	4	5	4	4	4	5
1	1	1	3	1	3	1	2	2	1	2	4	4	3	2	5	5	5	5	5	4	5	4	4	4	4	3	3	4	4	3	3	3	3	3	3	3	4	3	3	5
1	2	1	3	1	3	1	3	5	2	2	5	5	5	5	3	4	3	4	4	5	5	5	5	5	4	4	5	5	5	4	5	5	4	4	5	5	5	5	5	5
1	2	1	3	1	1	1	3	5	3	4	4	3	3	4	4	4	5	5	5	2	3	2	2	2	5	5	5	4	4	5	5	5	5	5	5	5	5	5	5	4
1	1	1	3	1	2	1	3	6	1	5	4	4	4	3	5	5	5	5	5	4	3	3	3	3	3	3	3	3	3	3	3	4	4	4	4	4	4	5	5	4
1	2	1	5	1	1	1	3	7	1	5	4	4	4	4	3	4	3	3	4	4	3	3	2	2	2	2	3	2	2	1	2	2	1	1	2	2	3	1	1	3
1	2	1	5	1	1	1	3	8	4	5	5	5	5	5	5	5	5	5	5	4	4	4	4	4	3	3	3	2	3	3	3	3	3	3	4	3	3	3	3	2
1	2	1	5	1	1	2	4	2	1	3	4	4	3	3	4	5	4	4	5	5	4	4	4	4	4	4	4	4	4	4	4	3	2	2	3	3	4	4	4	5
1	1	1	5	1	2	2	4	2	2	4	3	4	3	3	4	4	5	5	5	5	5	5	5	5	4	4	5	5	5	5	5	5	5	5	5	5	4	4	4	3
1	1	1	5	1	2	2	4	4	1	5	4	4	5	4	5	5	5	5	5	4	3	3	3	3	3	3	3	3	3	3	4	4	4	4	4	3	3	3	3	5
1	4	1	5	1	1	1	5	5	1	4	5	5	4	4	5	5	5	5	5	5	4	4	4	5	4	4	5	5	5	5	5	5	5	5	4	4	5	5	5	5
2	4	1	5	1	1	1	5	6	3	3	5	5	4	3	3	3	3	3	3	5	5	4	4	4	3	3	4	3	3	3	3	4	4	3	3	2	2	1	1	2
1	4	1	5	1	2	1	6	6	4	3	4	4	4	3	4	3	4	4	3	5	4	4	5	5	5	5	5	5	5	5	5	5	5	5	4	4	4	4	3	4
1	3	1	5	1	2	1	6	6	5	4	4	4	4	5	5	5	5	5	5	4	4	5	4	5	3	3	5	5	5	5	5	5	5	5	3	2	2	3	3	3
1	1	1	5	1	1	1	6	7	3	5	4	4	5	5	5	5	5	5	5	5	4	4	4	4	5	5	5	5	5	5	3	3	4	4	5	5	3	3	3	5
1	1	1	5	1	3	1	6	4	1	3	3	3	3	2	5	4	4	4	4	4	4	5	4	4	5	5	5	5	5	2	2	2	4	4	3	3	4	4	4	3
1	3	1	5	1	1	1	4	3	1	3	5	5	5	5	5	4	5	5	5	5	5	5	5	5	4	4	4	4	3	2	2	3	3	1	2	2	1	1	3	4
1	1	1	5	1	2	1	4	2	1	2	3	4	4	4	5	5	5	5	5	4	4	3	3	4	3	2	2	3	3	3	3	2	2	2	2	2	1	3	3	5
2	2	1	6	1	1	1	4	2	2	4	2	3	3	3	4	4	5	4	4	4	4	4	4	4	5	5	3	3	3	4	4	3	3	3	4	4	3	3	3	4
1	2	1	6	1	1	1	3	1	2	5	3	3	4	4	4	4	4	5	4	5	5	5	5	5	2	2	3	3	3	3	3	3	3	3	4	4	4	4	4	5
1	1	2	6	1	1	1	3	1	3	4	5	5	5	5	4	4	4	4	4	3	3	2	2	2	3	3	3	3	3	4	4	4	4	4	4	4	5	5	5	5
1	2	1	6	1	2	1	2	6	3	5	5	5	5	5	5	5	5	5	5	5	5	5	5	5	5	5	5	5	5	5	4	4	5	5	5	5	5	5	5	4
1	1	1	6	1	1	1	2	7	4	5	4	4	3	4	3	3	3	3	3	3	3	4	3	3	4	4	4	4	4	5	5	5	4	4	5	5	5	5	5	4
1	1	1	6	1	1	2	2	7	4	3	4	4	5	5	4	4	4	4	4	5	5	5	5	5	5	5	5	5	5	4	4	4	4	4	3	3	4	4	4	5
1	1	1	6	2	1	2	1	8	1	3	5	5	5	5	3	4	3	3	3	5	5	5	5	5	5	5	5	5	5	5	5	5	5	5	3	3	4	4	4	5
2	1	2	6	1	2	1	1	6	1	4	1	4	3	1	3	3	3	3	3	5	4	4	4	5	3	3	4	4	4	4	4	3	3	4	4	4	5	5	5	3
1	2	1	6	1	2	1	1	5	2	4	4	4	4	4	4	4	4	4	4	5	5	4	4	4	5	5	5	4	4	3	4	3	3	3	4	4	4	4	4	5
1	1	1	6	1	2	1	1	4	3	5	5	5	5	5	5	5	5	5	5	5	5	5	5	5	3	3	3	2	2	2	2	2	2	2	2	2	3	2	2	3
1	4	1	5	1	2	1	1	4	3	4	2	2	2	2	5	5	5	5	5	5	5	5	5	5	4	4	4	4	4	4	4	5	5	4	5	5	4	4	4	4
1	4	1	5	1	1	1	4	3	4	4	3	3	3	4	5	5	4	4	4	4	3	3	4	4	5	5	5	5	5	4	5	4	4	4	4	4	5	5	5	5
1	4	1	5	1	4	1	2	6	2	5	3	4	4	4	4	5	5	5	5	4	4	5	3	5	3	5	4	5	5	4	5	5	5	3	4	5	4	4	4	5
1	4	1	6	1	4	1	2	5	3	5	5	4	4	5	5	4	5	5	5	4	5	5	4	4	3	5	5	4	4	4	5	4	5	3	5	4	4	4	4	3
1	2	1	5	1	4	1	2	7	2	4	4	5	3	3	3	3	4	4	4	4	4	4	4	4	2	3	4	4	4	3	4	3	4	4	2	4	5	5	5	3
1	1	1	5	1	4	1	2	5	3	5	4	5	5	5	4	4	4	1	4	4	5	5	5	5	3	5	5	5	5	3	5	5	5	3	3	4	4	4	4	3
1	1	1	5	1	4	1	2	4	2	4	4	4	5	4	4	4	4	1	4	4	5	4	5	4	4	5	5	5	5	4	4	4	5	1	4	5	5	5	5	3
1	1	1	4	1	4	1	2	4	2	4	4	5	4	4	3	3	4	4	4	4	5	4	4	4	4	4	5	5	5	3	3	3	4	2	4	4	3	5	5	4
1	2	1	4	1	4	1	2	3	4	4	5	5	5	5	4	5	5	5	5	5	4	4	5	5	4	5	5	5	4	5	5	4	4	5	5	5	5	5	5	5
1	1	2	4	2	4	1	6	2	4	5	3	4	4	4	4	3	2	1	3	3	4	4	5	4	2	4	5	5	5	4	4	3	3	1	5	3	4	4	4	3
1	4	1	4	1	4	1	5	7	3	3	4	5	4	4	4	5	4	2	3	3	4	5	4	4	3	5	5	5	4	4	4	5	4	3	5	5	4	4	5	3
1	4	1	3	1	4	1	3	5	3	5	5	4	4	5	4	5	4	2	4	4	5	4	4	4	5	4	4	4	5	5	4	4	4	2	4	4	3	4	4	5
1	4	1	3	1	4	1	3	5	4	4	5	5	4	5	3	5	5	2	4	5	5	5	4	5	3	5	4	4	4	3	4	3	5	2	5	3	5	5	5	5
1	4	1	3	1	4	1	4	4	3	5	5	5	5	5	4	5	3	2	4	5	4	5	4	5	2	4	5	5	4	5	3	3	2	2	4	4	5	4	4	4
1	4	1	3	1	4	1	5	4	2	4	5	4	4	4	5	4	4	2	4	4	5	5	4	4	4	3	5	4	4	5	4	3	4	2	5	5	4	4	4	3
1	1	1	3	1	4	1	5	4	1	4	5	4	5	4	4	4	5	2	3	5	4	4	5	4	3	4	4	4	4	4	4	5	4	2	4	3	5	3	4	4
1	2	1	2	1	4	1	6	2	3	5	5	4	3	5	5	3	5	5	4	5	5	3	5	5	2	5	4	5	3	4	5	4	4	5	5	4	5	4	5	3
1	2	1	2	1	4	1	5	4	1	4	4	5	3	5	3	3	2	2	4	5	5	3	5	4	1	4	3	5	5	5	4	5	4	4	5	4	4	5	4	3
2	1	1	2	1	4	1	1	2	2	2	5	5	5	5	2	4	4	3	4	3	5	4	4	3	4	5	5	5	5	4	4	4	5	3	4	4	4	4	5	3
1	1	1	1	1	4	1	1	3	2	3	5	5	5	5	4	3	4	2	4	3	4	4	5	3	3	5	5	5	5	4	4	4	5	2	5	5	5	5	5	4
1	1	1	1	1	4	1	1	2	1	2	5	5	5	5	3	3	4	3	2	4	4	4	5	5	4	5	5	5	5	4	5	3	5	1	5	5	5	5	5	3
1	1	1	1	1	4	1	1	3	2	3	5	5	5	5	3	3	4	2	3	5	4	4	5	5	4	5	5	5	5	3	3	3	5	3	4	5	5	5	5	3
1	2	1	1	1	4	1	1	2	1	2	5	5	5	5	4	4	5	4	3	4	5	5	5	5	4	5	5	5	5	4	5	4	5	4	4	5	5	5	5	3
1	3	1	1	1	4	1	1	1	1	2	4	4	4	4	3	3	4	3	3	3	4	4	5	5	4	4	5	5	5	3	3	3	4	3	5	5	5	5	5	3
1	3	1	2	1	4	1	1	2	1	2	4	4	4	4	3	3	4	2	2	3	4	3	4	4	3	4	5	5	5	3	3	3	4	2	5	5	5	5	5	3
1	4	1	2	1	4	1	3	5	4	3	5	5	4	4	5	4	3	4	5	5	4	4	5	4	5	4	4	5	5	5	5	5	4	3	5	5	4	3	3	4
1	4	1	3	1	4	1	1	2	1	1	3	3	4	3	3	2	3	1	2	4	3	3	3	4	3	4	5	5	5	4	3	3	3	1	3	3	4	3	3	3
1	4	1	2	1	4	1	1	2	1	1	4	4	4	5	3	4	4	1	3	3	3	4	4	4	3	5	5	5	5	4	4	4	4	2	5	5	5	5	5	4
1	4	1	2	1	4	1	3	1	2	4	5	5	5	5	5	3	3	1	2	5	5	5	5	5	3	5	5	5	5	4	5	5	5	5	5	5	3	5	5	5
1	4	1	2	1	4	1	1	4	1	5	5	3	3	5	5	5	3	5	1	5	5	3	3	5	4	3	5	5	5	5	3	5	5	2	3	3	4	5	5	5
1	2	1	2	1	4	1	3	5	4	5	5	3	3	5	5	3	3	5	5	5	5	3	5	3	2	4	5	5	5	5	5	5	5	2	5	5	3	3	3	5
1	2	1	3	2	4	2	1	5	5	5	5	4	3	5	5	3	3	1	5	2	5	5	4	5	1	4	5	5	5	5	3	5	5	2	5	2	2	3	5	3
1	1	1	3	1	4	1	5	5	2	4	5	3	3	4	5	3	5	2	3	5	3	5	4	4	3	3	5	3	5	3	4	3	3	3	5	3	4	3	5	4
1	3	2	3	1	4	1	5	7	4	3	5	5	5	4	3	5	3	5	4	3	5	5	5	5	4	5	5	4	5	3	4	4	3	2	5	3	4	4	5	3
1	1	1	4	1	4	2	4	3	3	2	4	5	4	3	3	4	5	4	5	3	4	5	4	5	3	5	4	5	4	3	4	5	4	5	3	4	5	4	5	4
1	2	1	4	1	4	1	2	1	2	5	4	5	5	5	3	4	5	2	4	5	5	3	4	4	2	5	5	4	5	3	5	4	4	2	5	5	3	2	4	5
1	4	1	4	1	4	1	6	5	5	5	5	4	4	5	5	5	3	2	2	5	5	3	4	4	2	5	5	5	5	3	4	4	3	2	3	4	5	3	4	2
1	4	1	4	1	4	1	6	5	3	3	3	4	4	4	3	5	4	2	4	3	5	4	3	5	3	4	5	4	5	5	5	3	5	2	5	3	3	5	3	3
1	4	1	2	1	4	1	1	5	1	5	3	5	5	5	3	3	2	2	4	3	4	5	4	4	3	5	5	5	4	5	5	5	4	3	5	5	5	4	4	5
1	4	1	3	1	4	1	4	5	4	5	5	5	4	4	5	4	5	5	5	4	5	4	5	5	3	5	5	5	5	3	3	3	3	2	5	5	4	4	4	3
1	4	1	3	1	4	1	1	4	3	5	5	3	3	3	5	5	2	2	4	5	3	4	4	4	2	4	4	5	4	3	5	5	5	1	4	2	5	3	4	5
1	1	1	3	1	4	1	1	6	4	3	3	3	4	5	3	5	4	2	5	5	4	5	5	5	2	5	5	4	4	3	4	5	4	2	5	5	3	4	4	5
1	1	1	3	1	4	1	5	6	5	4	4	5	4	5	5	5	2	2	4	5	5	5	5	5	3	5	5	5	5	3	3	3	5	1	5	2	5	4	4	2
1	1	1	3	1	4	1	2	2	4	4	4	5	4	3	3	5	4	2	4	4	5	3	5	4	3	5	4	5	4	4	5	5	4	2	5	5	3	3	4	3
1	1	1	3	1	4	1	6	5	2	5	4	4	5	3	3	4	5	3	3	5	4	5	3	4	3	4	5	4	4	5	4	4	4	4	5	4	4	4	5	4
1	1	1	3	1	4	2	4	2	4	3	3	4	4	3	3	3	4	3	3	3	4	3	4	5	4	5	4	5	3	3	4	5	4	3	3	4	5	4	5	3
1	2	1	3	1	4	2	4	4	3	2	3	4	3	4	3	4	3	4	3	3	4	3	4	3	3	4	3	4	3	3	4	3	4	3	3	4	3	4	3	3
2	2	1	4	1	4	1	3	5	1	4	5	4	3	4	2	3	3	2	4	4	3	3	3	3	3	4	4	4	3	4	4	5	4	3	5	4	5	4	4	3
1	3	1	4	1	4	1	6	7	2	4	5	4	4	4	5	4	3	3	5	4	4	5	4	4	3	4	5	4	4	4	5	5	5	3	4	5	5	4	4	3
1	3	1	4	1	4	1	6	5	3	5	3	3	4	4	3	3	4	2	5	3	3	4	4	4	2	4	4	4	5	3	5	5	5	3	5	4	4	4	4	5
1	4	2	5	1	4	1	6	5	4	5	4	5	3	4	5	4	3	2	2	5	4	5	5	5	3	4	5	5	5	4	5	5	4	2	3	4	4	3	5	4
1	4	1	5	1	4	1	6	3	2	3	3	5	5	4	4	5	4	3	5	5	5	4	4	5	3	5	4	4	5	5	5	4	5	3	5	5	3	3	5	3
1	1	2	6	1	4	1	5	2	4	5	5	5	4	5	3	4	4	2	5	3	5	4	4	5	3	5	5	4	5	5	5	4	5	2	5	4	4	5	4	4
1	1	2	6	1	4	1	6	7	2	3	5	4	4	5	5	5	5	2	3	5	4	4	5	4	2	5	5	5	4	4	4	5	3	3	5	4	4	5	5	3
1	2	1	5	1	4	1	6	5	3	5	5	4	4	5	5	5	4	3	5	3	5	5	4	4	3	5	5	4	4	4	5	5	5	3	3	4	5	3	4	2
1	1	1	5	1	4	1	5	3	4	4	5	5	4	5	3	4	4	2	5	4	4	5	4	5	4	5	4	4	4	4	4	5	5	2	2	4	3	5	5	3
1	1	1	5	1	4	1	5	7	4	3	5	5	4	5	4	3	5	1	4	4	5	4	5	3	3	5	4	3	4	5	4	4	5	3	5	4	3	4	5	5
2	2	1	5	1	4	1	3	5	5	4	5	4	4	5	4	5	4	2	5	5	4	4	4	5	3	5	4	5	5	5	5	5	5	3	3	4	5	4	4	2
1	1	1	6	1	4	1	1	3	5	5	5	5	5	5	5	5	5	5	5	3	5	5	5	5	4	5	5	5	5	4	5	4	5	3	5	4	5	5	5	5
1	3	1	6	1	4	1	5	5	5	5	4	5	5	4	5	3	3	4	4	3	5	4	4	5	5	4	4	5	5	4	4	5	5	5	5	4	3	5	4	3
1	2	1	6	1	4	1	2	1	4	5	5	4	5	4	3	4	4	2	5	5	4	5	5	5	3	4	5	4	4	5	4	4	4	3	3	5	5	4	4	5
1	4	1	1	1	4	1	1	3	2	5	2	1	2	1	3	3	3	3	3	5	4	4	5	4	5	5	5	5	5	5	3	3	3	3	4	4	4	4	4	3
1	4	1	1	1	4	1	1	2	1	5	4	5	5	4	4	4	4	3	3	3	3	3	3	3	5	5	5	5	5	4	5	5	5	5	4	5	4	4	4	5
1	4	1	1	1	4	1	1	4	1	4	4	3	4	4	4	5	5	5	5	3	3	3	3	3	3	3	3	3	3	5	5	5	5	5	4	5	5	4	4	3
1	1	1	1	1	4	1	3	3	3	2	3	3	3	3	5	5	5	5	5	3	3	3	3	3	5	4	4	4	4	4	4	4	5	5	5	5	5	5	4	5
1	1	1	1	1	4	1	3	4	3	2	4	4	5	5	4	4	3	3	3	4	4	3	3	4	5	5	5	5	5	5	5	4	4	4	3	3	4	3	3	5
1	2	1	1	1	4	1	1	3	1	2	4	4	4	4	5	5	5	5	5	5	5	5	5	5	5	5	5	5	5	3	3	3	3	3	3	3	4	4	3	3
1	2	1	1	1	4	2	1	5	1	1	5	5	5	5	3	3	5	4	5	5	4	4	4	4	3	4	3	3	3	5	5	5	5	5	4	5	5	4	5	5
1	1	1	2	2	4	2	1	5	2	2	1	2	2	2	4	4	4	3	3	3	3	4	3	3	5	5	5	5	5	4	4	4	4	4	2	2	3	3	3	3
1	1	1	2	1	4	1	3	4	4	5	5	5	5	5	5	5	4	4	4	3	4	4	4	4	3	3	3	3	3	4	4	4	4	4	5	4	4	5	5	3
1	3	1	1	1	4	1	1	1	1	2	5	5	5	5	5	5	5	5	5	3	3	3	3	3	2	3	3	3	2	4	4	4	4	4	3	4	4	4	4	5
1	1	1	1	1	4	1	5	7	4	3	4	4	4	4	4	4	3	3	4	3	3	3	4	4	4	3	3	4	4	4	4	4	4	4	3	3	3	3	4	5
1	4	1	1	1	4	1	6	6	5	3	2	1	1	2	3	4	4	4	5	4	4	5	5	5	5	5	5	5	5	5	5	5	4	4	5	5	4	4	4	5
1	4	1	1	1	4	1	6	6	5	4	4	4	4	5	5	5	4	4	5	5	5	5	4	4	3	3	4	4	4	3	3	3	3	3	3	3	4	4	3	3
1	2	1	1	1	4	1	6	6	4	4	2	2	2	1	3	3	3	4	4	3	3	4	4	4	4	4	4	3	3	4	4	3	3	3	2	3	2	3	3	4
1	2	1	2	1	4	1	3	4	3	3	5	5	5	5	5	4	4	4	5	5	5	5	5	5	2	3	3	3	2	5	5	5	5	5	4	4	3	3	4	4
1	1	1	2	1	4	1	3	4	2	4	2	1	1	3	4	3	3	5	5	4	4	5	5	4	5	5	5	5	5	5	5	5	5	5	3	3	4	4	4	5
1	3	1	2	1	4	1	5	1	2	5	5	5	5	5	2	3	3	4	4	2	2	3	2	3	5	4	4	5	5	4	4	5	5	5	3	4	4	4	4	2
1	3	1	3	2	4	1	5	1	2	3	3	3	4	5	5	5	5	5	5	5	5	5	5	5	4	4	4	4	4	4	3	3	4	4	5	5	5	4	4	4
1	1	1	3	1	4	1	5	1	1	3	3	3	4	3	4	4	4	3	4	4	3	5	5	3	5	5	5	5	5	4	4	3	3	3	4	3	4	4	4	4
1	2	1	3	1	4	1	5	7	4	2	3	3	4	4	5	5	5	5	5	5	5	5	5	5	4	4	5	4	4	4	4	5	5	5	4	4	4	4	4	5
1	1	1	3	1	4	1	5	8	2	4	5	5	5	5	4	5	4	5	5	4	3	3	3	4	3	3	3	3	3	3	3	3	3	3	2	1	2	3	3	4
1	1	1	3	1	4	1	5	3	1	5	3	4	4	5	4	5	4	4	4	4	4	3	3	4	4	4	4	4	4	4	4	4	4	4	5	5	5	5	5	4
1	4	1	3	1	4	1	6	3	2	5	4	4	5	5	5	5	5	5	5	5	4	3	3	3	4	4	4	4	4	4	5	5	5	4	4	4	5	5	5	5
1	4	1	3	1	4	1	4	5	1	3	4	4	4	4	3	3	4	4	4	4	5	5	4	4	4	4	5	5	5	4	5	4	4	4	2	3	2	2	2	2
2	4	1	4	1	4	1	3	5	2	3	3	3	3	3	5	5	5	5	5	5	5	5	5	5	5	5	5	5	5	5	5	5	5	5	5	5	5	5	5	3
1	4	1	5	1	4	1	3	6	3	4	1	2	3	3	5	5	4	4	4	3	2	4	5	4	4	3	4	4	4	4	4	3	3	5	3	2	2	2	2	4
1	1	2	4	1	4	1	3	7	4	5	5	5	5	5	5	5	5	5	5	5	5	5	5	5	4	4	4	4	4	5	5	5	5	5	5	5	5	5	5	4
1	2	2	4	1	4	1	3	8	3	5	4	3	3	4	4	3	3	4	4	5	5	5	5	5	5	5	5	5	5	5	5	4	4	4	4	5	4	4	4	4
1	2	2	4	1	4	1	2	7	2	5	4	4	3	3	4	4	4	4	4	4	4	4	4	4	5	5	4	5	4	3	4	3	3	3	2	3	3	2	1	4
1	1	1	5	1	4	1	3	4	2	4	4	4	4	4	5	5	5	5	5	3	3	4	4	3	3	2	1	2	1	4	4	4	4	4	5	5	5	4	4	3
1	1	1	5	1	4	1	2	8	1	4	5	5	5	5	4	5	4	4	3	5	5	3	3	3	4	4	4	4	4	5	5	5	5	5	5	5	5	5	5	2
1	2	1	6	1	4	1	2	5	1	5	2	1	1	3	2	3	2	2	2	5	5	5	5	5	5	4	4	3	3	3	3	4	4	4	5	5	5	5	5	3
1	2	1	6	1	4	1	2	5	3	5	5	4	4	5	5	5	5	5	5	3	4	3	3	3	5	5	5	5	5	5	5	4	4	5	5	5	5	5	5	5
1	1	1	6	1	4	1	4	2	2	5	5	5	5	5	5	4	5	5	5	5	5	5	5	5	5	5	5	4	4	4	3	3	4	4	5	5	4	4	5	5
1	4	1	6	1	4	1	4	5	2	5	3	4	3	3	5	4	3	5	5	4	5	5	4	4	5	5	5	5	5	5	5	5	5	4	3	3	3	3	3	3
1	4	1	6	1	4	1	2	1	1	5	4	4	3	3	5	5	5	5	5	3	3	3	3	3	5	3	3	4	4	3	3	4	4	4	3	2	2	1	2	3
1	4	1	6	1	4	1	3	1	1	4	2	2	3	3	5	4	4	4	5	4	5	4	4	5	4	4	4	4	4	4	4	4	4	4	5	5	5	5	5	5
1	3	1	6	1	4	1	3	1	3	3	4	3	3	2	5	4	4	5	5	5	5	5	5	5	5	5	5	5	5	5	5	5	5	5	5	5	5	5	5	5
1	1	1	4	1	4	2	5	4	2	3	4	4	4	4	4	4	5	4	4	2	2	2	3	2	5	5	5	5	5	5	4	4	5	5	4	3	4	4	4	4
1	2	1	4	1	4	1	5	3	3	4	3	3	2	2	3	3	3	3	3	3	3	2	2	2	4	4	4	5	5	3	4	4	3	3	5	5	5	5	5	4
1	1	1	4	1	4	1	1	3	3	2	4	5	5	5	5	5	4	5	5	3	3	3	3	3	4	4	3	3	3	5	4	4	3	3	3	3	4	4	4	5
1	1	1	3	1	4	1	1	3	2	3	4	3	5	5	5	4	4	5	4	4	4	3	3	4	4	4	5	5	4	5	5	5	5	5	5	5	5	4	5	5
1	1	1	3	1	4	1	1	3	1	3	2	1	1	2	2	3	2	3	3	5	5	5	5	5	3	3	2	3	3	2	3	2	2	4	2	1	1	3	2	5
1	2	1	2	1	4	1	1	8	3	2	4	4	5	5	4	4	5	4	4	5	5	5	5	4	4	4	4	5	5	5	5	5	5	5	2	2	3	3	1	3
1	1	1	2	1	4	1	1	7	2	3	5	5	5	4	4	4	5	5	4	3	3	4	3	3	5	5	5	5	5	5	5	5	5	5	5	5	5	5	5	5
1	1	2	2	1	4	1	3	2	1	5	1	2	2	2	5	5	5	5	5	5	4	4	5	4	4	4	4	4	4	4	4	3	4	4	4	4	4	4	4	5
1	4	1	2	1	4	1	3	1	1	5	3	3	3	3	5	5	5	5	5	5	5	5	5	5	4	4	4	4	4	5	5	5	5	5	3	2	2	3	1	3
1	4	1	1	2	4	1	4	1	5	4	5	5	4	4	4	4	4	4	4	3	3	4	3	3	5	4	4	4	5	3	3	4	3	2	3	2	4	4	4	4
2	1	2	1	1	4	1	5	1	1	3	5	5	5	5	4	4	4	4	4	5	5	5	5	5	5	5	3	3	3	5	5	5	5	5	5	5	5	5	5	3
1	2	1	1	1	4	1	6	5	2	5	5	5	5	4	5	5	5	5	5	5	4	4	5	5	4	4	4	4	4	4	4	4	4	4	3	3	3	3	3	5
1	2	1	1	1	4	1	6	5	2	5	3	3	3	3	3	4	3	3	3	5	5	5	5	5	3	3	2	2	3	3	3	2	2	3	3	3	4	4	4	4
1	2	1	1	1	4	1	6	5	1	5	2	2	3	2	4	5	4	5	5	5	5	5	5	5	5	5	5	4	4	4	4	5	5	4	4	3	3	4	4	4
1	2	1	1	1	4	1	2	8	2	2	5	5	5	5	5	5	5	5	5	4	3	4	4	4	4	4	4	4	4	2	2	3	2	2	3	3	4	4	4	5
1	1	1	4	1	4	1	1	8	1	1	4	4	5	5	4	4	5	4	4	3	5	5	5	5	3	3	4	4	4	5	5	4	4	4	2	2	2	3	3	2

## Sheet: Data563
Objects	OI	Age	Position	Region	Type	Firm Age	Income	IC1	IC2	IC3	IC4	BPI1	BPI2	BPI3	BPI4	BPI5	NMB1	NMB2	NMB3	NMB4	NMB5	TPS1	TPS2	TPS3	TPS4	TPS5	KF1	KF2	KF3	KF4	KF5	FBP1	FBP2	FBP3	FBP4	FBP5	OSI1	OSI2	OSI3	OSI4	OSI5
1	1	1	1	2	1	2	4	4	3	5	4	6	5	5	4	6	4	3	6	7	6	6	6	5	6	5	4	5	6	5	6	6	5	6	6	5	6	5	6	5	6
2	1	3	1	2	1	2	3	7	4	5	5	3	5	4	4	4	5	3	5	5	6	6	4	5	5	5	5	4	3	7	7	7	6	7	6	7	6	7	6	7	6
3	1	1	1	2	3	5	5	1	3	3	2	2	3	2	2	2	2	2	7	7	6	7	7	7	6	7	7	7	7	6	7	6	6	6	5	6	6	5	6	6	5
4	1	2	2	2	1	1	2	7	7	7	7	7	7	7	7	7	7	7	4	3	3	4	4	4	3	3	3	4	3	6	6	7	5	7	5	6	6	6	6	7	6
5	1	2	1	4	4	1	5	3	2	2	2	2	2	2	2	2	2	2	5	6	6	6	7	6	5	6	6	6	6	6	7	7	7	7	7	7	7	7	7	7	7
6	1	2	1	4	6	1	5	7	6	7	7	6	5	7	7	7	5	6	5	6	6	6	5	6	6	6	6	5	5	7	7	5	6	6	6	6	6	7	6	6	6
7	1	1	1	2	5	1	5	6	5	7	7	6	7	7	7	6	7	6	6	4	7	6	5	4	2	4	4	6	6	6	7	5	5	5	5	5	5	6	6	7	6
8	1	3	1	2	5	1	4	6	7	7	7	5	7	7	7	7	7	6	6	6	6	6	6	5	5	5	6	6	6	6	7	6	6	7	6	6	6	6	6	6	6
9	1	1	1	2	2	1	2	5	6	6	7	4	6	6	7	6	7	7	5	5	5	5	5	5	5	5	5	5	5	5	7	6	6	6	6	6	7	5	7	7	7
10	1	2	1	2	3	1	2	5	6	6	5	5	5	6	7	6	6	4	6	5	6	5	6	6	5	5	6	6	5	6	7	7	6	6	4	6	6	6	6	6	6
11	1	2	1	2	5	1	3	6	7	7	6	5	7	7	7	7	5	6	5	5	5	5	5	5	5	5	4	5	5	6	7	7	7	5	6	6	6	7	7	7	6
12	1	2	1	2	1	2	4	2	1	2	2	1	4	3	3	2	2	3	5	6	5	5	5	5	5	5	5	5	5	5	5	4	5	5	5	5	4	6	5	5	5
13	1	2	2	2	4	1	2	6	7	7	7	6	7	6	7	6	6	6	7	7	7	7	7	6	6	7	7	7	7	7	7	7	7	7	7	6	6	6	6	7	6
14	1	3	1	2	3	1	4	6	7	7	6	4	7	6	7	7	7	6	5	5	5	5	5	5	4	4	4	4	4	5	7	6	6	6	6	7	6	6	7	7	6
15	1	2	1	2	4	1	3	3	4	4	4	5	6	5	7	6	4	4	6	4	5	7	7	5	7	7	4	4	5	6	7	6	6	7	6	6	6	6	6	6	6
16	1	1	1	2	7	1	3	5	5	5	5	6	6	6	7	6	5	5	6	6	6	6	7	6	7	6	6	6	6	6	6	6	7	6	6	5	6	5	6	5	6
17	1	2	1	2	4	5	2	5	6	6	5	7	6	6	7	6	5	5	7	7	7	7	6	7	7	7	7	7	7	6	5	7	7	6	6	6	7	7	6	6	7
18	1	2	1	2	4	1	4	5	5	4	6	5	5	5	7	6	5	6	4	5	5	6	6	6	6	6	6	5	6	7	7	7	7	7	6	6	7	7	6	7	7
19	1	3	1	2	1	1	4	1	4	2	2	2	2	2	2	2	2	2	3	4	4	5	5	5	5	4	5	7	6	6	7	5	5	5	6	7	5	6	6	6	5
20	1	3	1	2	1	1	3	7	7	7	6	6	6	6	7	6	6	6	5	5	5	5	5	5	5	5	4	5	5	7	7	6	6	6	5	6	6	6	6	6	6
21	1	3	1	2	4	2	4	4	5	6	5	6	6	6	7	6	4	5	5	5	5	5	5	5	5	4	5	4	3	6	7	6	6	6	6	6	7	6	6	6	6
22	1	2	1	2	1	1	3	7	7	7	7	6	7	7	7	7	7	7	3	5	6	6	6	6	6	6	5	6	5	6	7	6	7	5	5	6	6	6	6	6	6
23	1	2	1	2	5	1	3	3	3	5	5	3	3	3	4	4	4	4	3	3	5	4	4	4	5	5	4	5	5	5	7	6	6	6	6	6	5	6	7	6	6
24	1	2	1	2	2	2	3	3	4	4	3	2	1	2	1	4	5	5	6	5	5	6	6	6	6	5	7	6	5	6	7	7	6	7	6	7	6	6	5	6	6
25	1	3	1	2	2	2	2	2	3	4	3	3	2	4	4	6	5	4	2	4	5	5	2	1	3	4	4	5	6	6	7	6	6	6	6	6	7	6	6	7	6
26	1	2	1	2	1	4	3	6	7	7	7	6	7	5	7	6	7	7	4	5	5	4	3	4	5	6	4	7	6	6	7	6	6	6	6	7	6	6	6	6	6
27	1	3	1	2	5	1	5	4	6	6	6	4	3	4	4	6	6	4	5	6	6	6	6	6	6	6	6	6	6	6	7	6	6	6	7	6	6	6	6	6	6
28	1	2	1	2	3	1	3	7	7	7	7	6	7	5	7	6	7	7	4	6	5	5	6	4	5	3	3	3	5	6	5	6	6	6	6	7	7	7	7	7	7
29	1	2	1	2	3	2	2	6	7	7	6	4	5	7	7	6	7	4	5	5	5	5	5	6	5	3	3	5	5	6	7	6	6	6	7	7	7	7	7	7	7
30	1	3	1	2	1	1	3	7	5	5	5	7	6	6	7	7	6	6	7	6	6	6	6	6	6	5	5	6	6	7	7	7	7	7	7	6	6	6	6	6	6
31	1	3	1	2	2	3	4	7	7	7	5	6	5	6	7	6	5	6	5	6	5	5	5	5	4	4	4	5	6	6	6	6	6	6	5	5	5	6	5	5	5
32	1	2	1	6	5	2	4	7	7	7	7	7	7	6	7	6	6	7	5	6	6	4	5	2	3	2	3	5	4	7	6	7	6	6	7	7	5	5	5	5	5
33	1	2	1	2	1	2	2	5	5	5	5	5	5	4	4	4	5	4	3	5	4	6	4	3	5	3	6	6	2	7	7	6	6	7	7	6	7	6	6	7	4
34	1	2	1	2	5	3	3	5	5	4	5	5	5	6	7	6	5	5	7	6	6	7	6	7	7	6	6	7	7	6	5	7	6	7	6	6	5	6	5	7	4
35	1	3	1	6	1	3	5	5	7	6	6	7	6	6	7	7	7	7	7	7	6	6	7	7	7	6	7	6	6	7	6	7	6	6	5	6	5	7	7	5	5
36	1	3	1	2	4	1	3	6	6	5	6	5	6	6	6	7	6	5	7	7	6	7	7	7	7	6	7	6	7	4	4	3	4	4	3	4	3	4	3	3	4
37	1	2	1	2	2	4	2	7	7	7	7	7	7	5	7	6	6	6	7	7	6	7	6	7	6	6	7	6	6	4	3	5	4	5	3	5	5	4	4	5	6
38	1	3	1	2	3	1	3	4	4	3	4	6	5	6	4	6	4	4	7	7	7	5	5	7	6	6	7	6	7	6	5	6	5	5	5	6	5	5	6	6	6
39	1	2	1	2	1	3	3	3	5	5	4	5	4	5	7	6	5	5	6	7	6	6	7	6	7	6	6	6	6	6	6	7	7	7	6	6	7	7	7	7	7
40	1	3	1	2	3	2	3	6	4	5	3	4	5	3	6	7	3	2	7	7	6	7	7	6	7	7	7	6	6	5	4	5	4	4	4	4	4	5	4	4	6
41	1	3	1	2	1	2	5	5	7	6	6	5	6	6	6	6	6	6	4	5	3	2	5	4	6	7	7	6	6	5	5	5	5	5	5	4	3	4	5	4	6
42	1	3	1	2	1	2	4	7	7	6	6	7	6	6	7	6	5	6	6	6	5	5	6	6	6	6	6	5	5	6	6	7	6	6	6	5	6	5	6	5	5
43	1	3	1	2	7	3	3	5	5	4	5	5	4	4	1	3	5	4	4	5	4	2	5	5	4	4	5	4	4	3	5	4	3	5	5	4	4	5	4	4	4
44	1	3	1	2	4	1	3	2	3	4	4	4	4	4	2	4	4	4	3	5	5	3	5	5	4	5	4	5	5	4	3	4	5	5	4	4	3	5	5	5	4
45	1	2	1	2	4	1	3	4	4	5	4	3	4	5	1	4	5	4	5	4	4	3	4	4	5	4	3	4	4	4	4	4	4	5	4	4	3	4	4	4	4
46	1	2	1	2	7	2	3	4	4	4	4	3	4	4	2	4	3	2	3	3	3	1	3	4	4	4	4	3	4	4	1	4	4	3	2	3	3	3	4	4	4
47	1	2	1	2	1	1	2	4	4	4	4	3	4	4	2	3	4	3	3	3	3	1	4	3	4	4	4	4	4	5	3	4	4	5	4	4	4	5	4	4	4
48	1	3	1	2	6	3	5	4	5	4	4	2	3	3	1	4	3	4	4	4	4	2	4	4	4	4	3	5	5	4	3	5	4	4	5	4	3	4	5	4	4
49	1	1	1	2	4	1	3	3	3	3	3	4	4	2	2	3	4	3	3	3	3	2	3	4	4	5	4	4	3	4	4	4	5	4	4	4	4	4	4	3	4
50	1	3	1	2	1	2	4	5	5	5	5	4	5	4	1	3	4	5	4	4	5	5	4	4	5	5	4	4	5	5	3	5	4	4	4	4	4	4	4	3	5
51	1	2	1	6	3	1	3	5	5	4	5	5	4	5	3	6	4	5	4	4	5	3	5	4	4	5	4	5	4	4	4	4	2	4	4	4	5	4	4	4	3
52	1	3	1	6	4	1	3	4	4	4	5	5	5	5	4	4	3	4	3	3	3	3	3	5	5	5	3	3	4	4	2	4	5	4	4	4	5	5	5	4	5
53	1	2	1	6	2	1	4	5	5	4	4	4	4	5	5	4	4	5	4	4	4	3	4	4	4	5	4	4	3	4	2	4	4	4	5	4	4	5	4	5	5
54	1	2	1	6	5	2	4	4	4	5	5	5	6	6	6	6	5	5	5	5	5	3	4	5	5	5	4	5	4	4	4	4	5	5	5	5	3	3	4	4	4
55	1	3	1	2	1	2	3	3	4	4	3	4	5	4	2	4	3	5	4	3	4	4	5	5	5	5	3	4	5	5	3	4	3	4	4	3	5	5	4	4	4
56	1	2	1	4	7	2	4	5	3	4	4	5	5	6	5	6	5	5	4	4	4	3	5	5	5	5	5	4	4	4	2	5	5	4	4	4	4	5	4	4	4
57	1	3	1	6	7	2	4	4	4	5	4	6	5	5	4	6	4	4	5	4	4	3	4	4	3	4	3	4	5	4	3	5	3	3	5	4	3	4	4	4	4
58	1	3	1	4	5	3	4	5	4	4	5	6	5	5	4	6	5	3	5	5	5	3	4	5	5	4	4	3	4	4	3	5	5	3	5	5	5	5	5	4	3
59	1	3	1	4	2	1	5	5	4	4	4	5	5	3	5	4	4	4	5	4	4	3	5	5	4	4	5	4	4	3	2	5	3	3	2	4	4	4	3	3	5
60	1	2	1	4	7	1	2	5	4	3	4	5	5	6	3	6	5	5	5	4	4	4	5	5	4	4	4	5	4	3	2	5	4	4	5	4	4	5	4	4	4
61	1	2	2	4	4	2	3	3	4	5	4	4	3	4	5	4	3	4	5	4	3	3	4	5	5	4	3	4	5	4	5	3	4	5	4	3	4	5	4	5	4
62	1	1	1	5	5	3	4	5	4	4	4	5	4	5	3	4	5	3	4	4	3	2	4	4	5	4	5	4	5	5	3	5	4	5	4	4	5	4	4	5	3
63	1	2	1	1	7	1	2	4	4	5	5	3	3	3	1	3	3	3	3	5	3	2	5	5	5	5	3	3	4	5	1	5	5	5	3	5	2	2	2	2	4
64	1	3	1	1	7	1	2	4	4	5	5	4	3	5	3	3	4	5	4	5	5	4	5	5	5	5	4	3	3	4	3	5	5	5	5	5	2	2	3	2	4
65	1	2	1	1	4	1	2	4	4	4	4	4	3	4	2	3	4	5	4	5	5	4	4	5	5	5	3	2	2	4	2	5	5	5	5	3	3	2	3	3	3
66	1	3	1	1	1	1	1	3	3	3	3	2	2	3	1	1	3	3	3	4	3	3	4	5	5	5	2	3	2	3	3	3	5	5	3	4	3	3	3	3	3
67	1	3	1	1	4	1	2	4	5	4	4	3	4	3	1	3	4	4	4	5	4	3	3	5	5	5	4	4	4	5	2	4	4	4	4	4	4	3	3	4	4
68	1	1	1	3	7	2	3	3	4	5	5	3	5	5	4	6	5	4	5	5	5	3	4	5	4	5	3	3	4	4	2	5	3	5	4	5	5	4	5	4	5
69	1	1	1	3	2	4	5	5	5	5	5	6	6	6	6	6	5	5	4	3	5	3	5	5	5	5	5	3	3	5	5	4	5	5	4	4	5	4	5	4	5
70	1	2	1	1	7	1	2	4	4	4	4	3	4	4	1	2	4	4	4	4	4	4	5	5	5	5	3	3	3	3	2	4	4	4	4	4	3	3	3	3	3
71	1	1	1	4	1	2	3	2	4	3	5	4	3	3	3	3	5	4	5	5	5	4	3	5	5	3	5	3	4	4	2	5	4	4	4	4	5	4	4	5	5
72	1	3	1	1	4	1	2	3	3	4	4	4	4	5	2	4	4	4	4	5	5	4	5	5	5	5	4	3	3	4	2	4	5	5	5	5	3	3	3	2	3
73	1	2	1	1	3	1	2	5	5	5	5	4	3	4	4	3	4	5	4	5	5	4	5	5	5	5	4	5	3	4	2	5	5	5	5	5	3	3	3	3	3
74	1	2	1	1	4	1	2	4	4	4	4	4	4	4	2	3	4	4	5	5	5	4	5	5	5	5	4	4	4	4	2	4	5	5	5	5	4	4	4	4	4
75	1	1	1	2	1	1	1	5	5	3	5	3	5	5	2	2	5	5	3	3	5	3	5	5	5	5	5	5	3	3	1	4	3	5	5	3	5	5	5	5	5
76	1	2	1	1	2	1	3	5	5	5	5	4	4	4	4	3	4	4	4	5	5	5	5	5	5	5	4	3	3	4	2	5	5	5	5	5	3	3	5	3	5
77	1	2	1	1	7	1	2	5	5	5	5	4	4	4	1	2	3	3	3	5	4	5	5	5	5	5	3	3	3	4	3	4	5	5	4	4	4	4	4	4	4
78	1	1	2	3	7	1	3	5	3	3	5	3	3	3	1	3	3	5	3	3	5	1	3	3	3	5	5	3	3	5	4	5	5	5	5	5	3	3	3	5	5
79	1	1	1	3	7	1	4	5	3	3	5	5	5	5	1	4	5	5	3	5	5	2	5	5	4	5	5	5	5	5	2	5	5	5	3	5	5	5	5	5	5
80	1	1	1	4	3	1	5	5	5	2	3	6	6	4	4	6	5	5	3	5	5	5	5	5	5	5	5	3	3	3	3	5	5	3	5	5	3	5	5	5	3
81	1	1	1	4	5	2	4	4	3	5	5	5	3	3	5	2	5	5	3	3	5	5	5	5	5	5	3	3	5	4	5	5	3	3	3	4	5	3	5	3	5
82	1	2	1	6	2	1	4	5	5	3	5	3	5	5	1	3	4	5	3	3	3	4	3	3	3	3	5	5	4	5	3	5	3	3	5	5	5	3	5	5	5
83	1	1	1	3	4	1	3	3	5	3	3	5	4	3	2	3	5	5	5	5	5	2	4	5	3	5	5	5	2	2	2	5	3	4	4	5	4	5	5	5	4
84	1	3	1	3	5	1	5	5	5	5	5	2	2	3	5	3	5	5	3	5	5	2	5	5	5	5	5	5	3	5	5	3	3	5	5	5	5	5	5	5	4
85	1	3	1	4	5	3	5	3	3	5	5	3	3	5	5	3	3	5	5	5	5	4	4	5	3	5	3	3	4	4	4	2	5	4	4	5	2	5	3	3	3
86	1	3	1	2	2	2	4	5	5	3	4	5	3	3	4	3	5	5	5	5	5	3	4	4	5	5	4	4	3	4	2	2	4	4	3	5	5	5	3	3	3
87	1	2	1	4	5	2	3	4	5	4	5	4	5	4	5	4	4	5	4	4	5	3	4	5	4	5	4	5	4	5	4	4	5	4	5	4	5	4	5	4	5
88	1	1	1	1	5	1	5	5	3	3	5	5	5	3	1	4	5	5	3	5	5	2	3	4	4	5	4	4	5	5	3	4	3	3	5	2	5	4	5	5	5
89	1	3	1	5	3	2	3	5	4	5	4	3	4	5	4	3	3	4	5	4	5	5	4	3	4	5	5	4	3	4	5	5	4	3	4	5	5	4	3	4	5
90	1	2	1	2	5	3	4	5	5	3	3	6	6	4	6	6	5	5	5	5	5	2	5	4	5	5	3	4	4	5	3	5	2	1	3	4	3	5	5	3	3
91	1	3	1	4	2	1	2	4	5	4	5	4	5	4	5	4	3	4	5	4	3	4	5	3	4	5	5	4	3	4	5	4	5	4	5	4	4	5	4	5	4
92	1	2	1	1	1	2	2	4	5	4	5	3	4	5	4	3	3	5	4	5	4	3	4	5	4	5	3	4	5	3	4	5	4	3	4	5	5	4	3	4	5
93	1	3	1	4	5	2	2	4	5	4	5	6	5	4	7	6	4	5	4	5	4	3	4	5	4	5	4	5	4	5	4	3	4	5	4	5	5	4	3	4	5
94	1	3	1	5	3	3	4	4	5	4	5	4	5	4	5	4	4	5	4	5	5	4	5	4	4	5	4	5	4	5	5	3	4	3	4	4	4	5	4	5	5
95	1	2	1	6	1	2	2	4	5	4	5	6	5	6	7	6	4	5	4	5	4	3	4	5	4	5	4	5	4	5	4	4	5	4	5	4	3	4	5	4	5
96	1	2	1	3	4	3	4	4	5	4	5	4	5	4	5	4	3	4	5	4	5	3	4	5	4	5	3	4	5	4	5	4	5	4	5	4	4	5	4	5	4
97	1	1	2	4	5	1	2	3	4	5	4	4	3	4	5	4	5	4	5	4	5	5	4	5	4	5	3	4	5	4	5	4	5	4	5	4	5	4	5	4	5
98	1	2	2	4	6	2	3	5	4	5	4	4	5	6	5	6	4	5	4	5	4	3	4	5	4	5	4	5	4	5	4	4	5	4	5	4	5	4	5	4	4
99	1	3	2	5	3	2	2	3	4	5	4	3	4	3	4	3	3	5	4	5	3	3	4	3	5	4	4	5	4	5	4	4	5	4	4	5	4	5	4	5	4
100	1	2	2	5	3	1	2	4	3	4	5	4	3	4	5	4	4	5	4	5	4	3	4	5	4	5	5	4	5	4	5	4	5	4	5	4	3	4	5	4	5
101	1	2	2	3	4	3	3	4	5	4	3	3	4	3	4	3	3	4	3	4	4	3	4	3	4	4	3	4	4	3	2	4	3	4	3	4	3	4	4	3	4
102	1	2	2	5	3	3	2	4	5	4	5	3	4	5	4	3	5	3	4	5	4	3	4	5	4	3	4	5	4	5	4	3	4	5	4	5	3	4	5	4	4
103	1	3	2	4	5	3	3	4	5	4	5	4	5	4	5	4	4	5	4	5	4	5	5	5	3	4	3	4	5	4	2	4	5	4	4	5	4	5	4	5	3
104	1	2	2	1	1	1	2	3	4	3	4	3	2	3	4	3	3	4	3	4	3	3	4	5	5	4	4	5	5	5	3	4	5	5	4	4	4	4	5	4	4
105	1	3	1	2	1	2	4	5	5	4	5	3	5	3	4	5	3	5	5	5	3	3	5	4	4	4	3	3	4	5	3	5	5	5	4	3	5	4	5	3	3
106	1	2	1	2	4	3	4	3	2	3	3	3	3	2	2	3	3	2	3	3	3	3	2	3	3	3	3	3	2	3	3	3	3	2	3	4	3	2	3	3	2
107	1	3	1	2	1	1	4	5	4	3	5	5	3	3	1	1	3	4	5	5	4	2	5	5	5	4	5	5	5	4	2	5	4	5	5	5	5	3	3	4	4
108	1	3	1	2	4	3	4	5	5	3	4	3	3	3	5	5	3	3	4	4	2	5	5	3	3	4	5	4	5	3	5	5	5	5	5	4	3	2	3	4	2
109	1	3	1	2	1	3	4	4	5	4	4	3	5	5	2	2	4	5	4	3	5	3	5	5	3	4	3	5	4	5	2	5	3	4	5	3	3	4	5	4	5
110	1	3	1	2	5	3	3	4	5	5	3	2	4	2	1	3	5	5	3	4	4	3	5	5	5	4	3	5	4	4	2	3	4	5	3	5	5	4	3	3	3
111	1	3	1	6	5	2	4	3	5	4	4	5	3	5	5	2	5	3	3	4	5	3	5	4	4	5	5	5	5	4	3	5	4	5	5	4	2	2	3	4	4
112	1	2	1	2	2	1	4	5	5	3	3	4	4	3	2	2	5	5	4	3	4	2	4	4	5	5	3	4	3	3	2	4	2	4	5	5	3	4	4	4	4
113	1	1	1	1	5	4	5	5	4	5	5	3	5	5	5	5	5	3	4	5	5	2	5	5	5	4	4	4	3	5	4	4	4	5	4	4	5	5	4	5	5
114	1	1	1	1	5	2	3	5	4	5	5	5	3	4	2	2	5	4	5	5	5	3	5	5	5	4	3	4	5	4	3	4	5	5	5	5	3	4	3	3	3
115	1	1	1	6	5	4	4	5	4	4	5	3	3	4	2	4	3	3	4	4	4	3	5	5	5	5	3	5	4	3	2	3	5	5	5	4	3	5	4	4	4
116	1	3	1	1	2	2	4	4	4	5	5	3	4	4	2	5	5	5	4	3	4	4	5	5	5	3	5	5	4	4	3	4	5	3	3	4	3	5	5	4	5
117	1	2	1	6	5	3	5	5	5	4	4	5	3	3	1	4	4	4	5	5	5	3	5	5	5	5	5	5	4	3	3	5	5	5	4	4	5	4	3	5	5
118	1	1	1	2	1	2	5	5	5	3	4	5	4	4	2	5	3	5	5	3	4	2	5	5	4	5	4	3	5	4	2	5	4	2	4	4	5	4	4	5	5
119	1	1	1	2	2	1	3	5	4	4	5	5	5	4	2	4	5	4	5	5	4	3	5	5	4	4	4	4	5	5	2	5	4	3	4	5	5	4	5	3	3
120	1	3	1	5	2	2	4	5	4	5	5	5	5	4	2	5	3	5	4	5	5	3	5	5	5	5	3	4	4	2	1	4	5	3	2	4	5	3	4	3	4
121	1	3	1	6	5	4	5	5	5	5	5	4	5	3	2	4	5	4	4	5	5	3	4	5	5	4	5	4	5	5	3	5	4	3	4	5	3	4	4	3	5
122	1	3	1	1	5	3	5	5	4	5	4	3	5	4	2	5	5	4	4	5	4	2	5	5	4	4	4	5	5	4	2	3	4	3	4	5	5	4	3	4	5
123	1	3	1	4	5	4	4	4	5	4	3	5	4	5	2	4	2	5	4	4	4	2	4	5	5	4	4	5	4	4	2	3	5	4	4	3	4	4	5	4	4
124	1	3	1	1	4	2	3	4	3	5	4	3	5	4	2	4	3	4	5	4	4	3	5	5	5	4	3	3	4	5	4	3	5	4	3	4	2	4	4	3	5
125	1	3	1	6	5	3	4	4	5	5	4	5	3	4	2	4	4	4	5	3	4	2	4	5	5	4	3	4	4	5	3	3	2	4	5	4	3	5	5	4	4
126	1	3	1	3	5	2	4	4	5	4	3	5	4	3	2	5	3	5	4	4	5	2	5	4	4	4	4	5	4	3	3	4	5	4	5	5	5	5	5	5	3
127	1	1	1	1	5	4	5	5	4	5	3	5	5	3	2	5	4	5	4	4	5	3	5	4	4	5	3	3	4	5	2	3	5	4	4	5	3	5	4	4	4
128	1	2	1	3	2	2	2	4	5	4	3	4	3	4	4	4	3	4	5	4	3	3	4	5	4	5	4	5	4	3	4	4	3	4	5	4	3	4	5	4	5
129	1	3	1	3	7	2	2	3	3	4	3	3	4	3	4	3	3	4	3	4	3	3	4	3	4	3	3	4	3	4	3	3	4	3	4	3	3	4	3	4	3
130	1	2	1	4	4	3	3	4	5	4	5	4	5	4	5	4	3	4	5	4	3	3	4	5	4	3	3	4	5	4	4	3	4	5	4	5	3	4	5	4	5
131	1	2	1	4	3	3	3	3	4	4	3	3	4	3	4	3	3	4	3	4	3	3	4	3	4	3	3	4	3	4	3	3	4	3	4	3	3	4	3	4	3
132	1	2	1	4	3	3	2	3	4	3	3	3	4	3	4	4	3	4	3	4	3	3	4	3	4	3	3	4	3	4	3	3	4	3	4	4	3	4	3	4	3
133	1	2	1	5	1	3	3	3	4	5	4	3	4	5	4	4	3	4	5	4	5	3	4	5	4	3	3	4	5	4	3	3	4	5	4	5	3	4	5	4	5
134	1	2	1	3	5	3	3	3	4	3	4	3	2	3	4	2	3	3	3	2	3	2	3	2	3	3	3	4	3	4	3	3	2	3	3	2	3	3	2	3	3
135	1	2	1	5	3	4	3	3	4	5	4	3	4	5	4	5	4	5	4	5	4	3	4	5	4	5	3	4	5	4	5	4	5	4	5	4	3	4	5	4	4
136	1	1	2	4	3	2	1	3	4	3	4	3	3	4	4	4	3	4	3	3	4	3	4	3	4	3	3	4	3	4	3	3	4	3	4	3	3	4	3	4	3
137	1	2	2	4	4	3	3	4	5	4	3	3	4	5	4	3	3	4	5	4	3	4	5	4	3	4	3	4	5	4	3	3	4	4	5	4	3	4	5	4	4
138	1	3	2	4	4	3	3	3	4	5	4	3	4	5	4	5	3	4	5	4	3	3	4	5	4	3	3	4	5	4	3	3	4	5	4	5	3	4	5	4	3
139	1	3	2	3	3	3	2	3	4	5	4	3	4	3	4	5	3	4	5	4	3	3	4	5	4	5	3	4	5	4	5	3	4	5	4	5	3	4	5	4	4
140	1	3	2	4	4	3	3	3	4	3	4	3	4	4	4	4	3	4	3	4	3	3	4	3	4	3	3	4	3	4	3	3	4	3	4	3	3	4	4	3	4
141	1	2	2	1	3	3	2	3	4	3	2	3	4	2	4	4	3	4	3	4	3	3	4	3	4	3	2	3	4	3	4	3	4	3	4	3	3	4	3	4	3
142	1	3	2	4	2	4	2	3	4	3	4	3	4	3	4	3	3	4	3	4	3	3	4	3	4	3	3	4	3	4	3	3	4	3	4	4	3	4	3	3	4
143	1	2	2	3	3	3	3	3	4	5	4	3	4	4	4	4	3	4	3	4	4	3	4	3	4	3	3	4	3	4	3	3	4	3	4	4	3	4	3	4	4
144	1	3	2	5	3	4	3	3	4	5	4	3	4	5	4	3	3	4	5	4	4	4	4	3	4	5	4	5	3	4	5	4	3	5	4	5	3	4	5	4	5
145	1	2	2	4	2	2	2	3	4	3	4	4	2	3	4	3	4	2	3	2	3	4	2	3	4	3	3	4	3	2	3	3	3	4	3	4	3	2	3	3	2
146	1	3	2	4	3	3	3	3	4	3	4	3	4	4	4	4	3	4	3	4	4	3	4	3	4	4	3	4	3	4	3	3	4	3	4	3	3	4	3	4	4
147	1	2	2	3	5	2	2	3	4	3	4	3	4	3	4	3	3	4	3	4	3	3	4	3	3	4	3	4	3	4	3	3	4	3	3	4	3	4	3	4	3
148	1	3	2	4	3	3	3	3	4	3	4	3	4	3	4	3	3	4	3	4	3	3	4	3	4	4	3	4	3	4	3	3	4	3	4	3	3	4	3	4	3
149	1	2	2	3	1	3	2	3	4	3	4	3	4	3	4	3	3	4	3	4	3	4	4	3	4	4	3	4	3	4	3	3	4	3	4	3	3	4	3	4	3
150	1	2	2	4	3	3	3	3	4	3	4	3	4	3	4	3	3	4	3	4	3	3	4	3	4	4	3	4	3	4	3	3	4	3	4	3	3	4	3	4	3
151	1	3	2	5	1	3	3	3	4	3	4	3	4	2	4	4	3	4	3	4	3	2	3	4	3	4	3	4	3	4	3	2	4	3	4	3	3	4	3	2	3
152	1	2	2	3	3	2	2	3	4	3	4	3	4	3	4	4	3	2	3	4	3	3	4	3	4	3	3	4	3	4	3	3	4	3	4	3	3	4	3	4	3
153	1	2	2	3	5	2	2	3	4	3	4	3	4	3	2	3	4	3	4	3	4	3	3	5	4	3	3	4	3	4	3	3	4	3	4	4	3	4	3	4	3
154	1	2	2	1	3	4	3	4	3	4	5	3	4	5	4	5	3	4	5	4	5	4	5	4	4	5	3	4	5	4	5	4	5	4	5	4	3	4	5	4	5
155	1	2	2	5	1	2	2	3	4	4	3	3	4	3	4	3	3	4	3	4	4	3	4	3	4	3	3	4	3	4	3	3	4	3	4	3	3	4	3	4	3
156	1	1	2	3	7	2	2	3	4	3	4	3	4	3	4	3	3	4	3	4	4	3	4	3	4	4	3	4	3	4	4	3	4	3	4	3	3	4	3	4	3
157	1	1	2	4	2	2	2	4	3	2	3	3	4	3	2	3	3	4	2	3	4	3	4	3	4	3	3	4	2	3	4	3	4	3	3	4	3	2	4	3	4
158	1	2	2	4	2	2	2	3	4	3	4	3	4	3	4	3	3	4	3	4	3	3	4	3	4	3	3	4	3	4	3	3	4	3	4	3	3	4	3	4	3
159	1	2	2	1	1	3	2	3	4	3	4	3	4	3	4	3	3	4	3	4	3	3	4	3	4	3	3	4	3	4	3	3	4	3	4	3	3	4	3	4	3
160	1	3	2	4	2	3	3	3	4	3	4	3	4	3	4	3	3	4	3	4	3	3	4	3	4	3	3	4	3	4	3	3	4	3	4	3	3	4	3	4	3
161	1	3	2	5	1	3	3	4	5	4	5	4	5	4	5	4	4	5	4	5	4	4	5	4	5	4	4	5	4	5	4	4	5	4	5	4	4	5	4	5	4
162	1	2	2	4	2	3	2	3	4	3	4	4	3	4	3	3	3	4	5	3	4	3	5	4	5	4	3	4	4	3	5	4	3	4	4	3	3	4	4	3	4
163	1	1	2	4	4	2	1	3	4	2	3	3	4	3	4	2	2	4	3	4	4	3	4	3	4	3	3	4	3	4	3	3	4	3	4	3	3	4	3	4	3
164	1	3	2	5	3	3	3	4	5	4	5	3	4	5	4	3	4	5	3	4	5	3	4	3	4	5	3	4	5	3	4	3	4	5	4	5	3	4	5	4	4
165	1	2	2	4	5	3	2	3	4	3	4	3	4	3	4	3	3	4	3	4	3	3	4	3	4	3	2	3	3	2	3	3	4	3	4	3	3	4	3	4	3
166	1	2	2	1	1	3	2	3	4	4	3	3	4	3	4	3	3	4	3	2	3	4	3	2	3	4	3	4	3	4	3	3	4	4	3	4	3	4	3	4	4
167	1	3	2	4	3	3	3	3	4	3	4	3	4	3	4	3	3	4	3	4	3	3	4	3	4	3	3	4	3	4	3	3	4	3	4	3	3	4	3	3	4
168	1	3	2	3	5	4	2	3	4	3	4	3	4	3	2	3	3	2	4	3	4	2	4	3	2	3	4	3	2	3	4	2	3	4	3	4	3	4	3	2	3
169	1	2	2	3	3	3	3	3	4	5	4	3	5	4	5	3	3	4	5	4	5	3	4	5	4	3	3	4	5	4	3	3	4	5	4	5	3	4	5	4	4
170	1	3	2	4	2	2	2	3	4	3	4	3	4	4	4	4	3	4	3	4	3	3	4	3	4	3	3	4	3	4	4	3	4	3	3	4	3	4	3	4	3
171	1	2	2	1	1	1	2	3	4	3	2	3	4	3	4	3	3	2	3	4	3	2	3	4	3	4	2	3	4	3	4	3	4	2	3	4	3	4	3	4	2
172	1	3	2	3	7	2	2	4	3	4	3	3	4	3	4	3	3	4	3	4	3	4	3	4	3	4	3	4	3	4	3	3	4	3	4	3	3	4	3	2	4
173	1	1	2	4	3	2	1	3	4	5	4	4	5	4	5	4	4	5	4	5	4	3	5	4	5	4	4	5	4	5	4	4	5	3	4	5	4	3	5	4	5
174	1	3	2	4	3	2	1	3	4	3	4	2	4	3	4	3	3	4	3	4	3	3	4	3	4	3	2	4	3	4	3	3	4	3	4	3	4	2	3	4	3
175	1	3	2	4	2	3	2	3	4	3	4	4	3	4	4	4	3	4	3	4	3	3	4	3	4	3	3	4	3	4	3	3	4	3	4	3	3	4	3	3	4
176	1	3	1	4	3	2	2	3	4	3	4	3	4	3	4	3	3	4	2	3	4	3	4	3	4	3	3	4	3	4	3	3	4	2	3	4	3	4	2	3	3
177	1	1	1	3	6	3	1	3	4	5	3	3	5	4	5	4	3	4	5	4	5	3	4	5	4	5	3	4	5	4	5	3	4	5	4	5	3	4	5	4	5
178	1	2	1	4	3	2	2	3	4	5	4	4	5	4	5	4	3	4	5	4	5	4	5	4	3	4	5	4	3	4	5	5	4	3	4	5	5	3	4	5	4
179	1	1	1	4	3	2	2	3	4	3	4	3	4	3	4	3	3	4	3	4	3	3	4	3	4	3	3	4	3	4	3	3	4	3	4	3	3	4	3	4	3
180	1	3	1	4	3	3	3	3	4	5	4	5	3	4	5	4	5	4	3	4	5	3	4	5	4	3	4	5	4	5	4	3	4	5	4	5	3	4	5	4	5
181	1	3	1	5	2	3	2	3	2	3	4	3	4	3	4	3	3	4	3	4	4	3	5	4	3	4	3	4	3	4	4	3	4	5	4	5	3	4	5	4	4
182	1	2	1	1	3	2	2	3	4	5	4	3	4	5	4	5	3	4	5	4	5	3	4	5	4	3	3	4	5	4	5	3	4	5	4	3	4	5	4	4	5
183	1	3	1	5	1	3	3	3	4	5	4	4	5	4	5	4	3	4	5	4	5	4	5	4	5	4	4	5	4	3	4	4	5	4	4	5	3	4	5	4	5
184	1	2	1	3	1	2	2	4	4	3	4	4	3	4	4	4	3	4	5	4	5	3	4	3	4	4	3	4	3	4	4	3	4	3	4	4	3	4	5	4	5
185	1	3	1	4	3	3	3	3	4	3	4	3	4	4	4	4	5	3	4	5	4	3	4	5	4	5	3	4	5	4	5	3	4	5	4	5	4	5	4	5	4
186	1	3	1	3	1	3	2	3	4	3	4	4	4	5	4	5	3	4	5	4	5	3	4	5	4	5	4	5	4	5	4	3	4	5	4	5	3	4	5	4	5
187	1	2	1	4	2	2	2	3	4	5	4	3	4	5	4	5	3	4	5	4	5	5	4	3	4	5	4	5	4	3	4	3	4	5	4	5	3	4	5	4	5
188	1	3	1	4	3	3	2	3	4	5	4	4	5	4	5	4	3	4	5	4	5	3	4	5	4	5	4	5	4	5	4	3	4	5	4	5	3	4	5	4	5
189	1	3	1	4	4	3	2	4	5	4	5	4	5	4	5	4	3	4	5	4	5	3	4	5	3	5	4	5	4	5	4	3	4	5	4	3	4	5	4	5	4
190	1	3	1	4	4	2	3	3	4	5	4	3	4	5	4	3	4	5	4	5	4	3	4	5	4	5	3	4	5	4	5	3	4	5	4	5	3	4	5	4	5
191	1	2	1	4	3	2	2	4	5	4	5	3	4	5	4	5	3	4	5	4	5	3	4	5	4	5	3	4	5	4	4	3	4	5	4	5	3	4	5	4	5
192	1	2	1	3	7	2	2	3	4	5	4	4	5	4	5	4	4	4	5	4	3	3	4	5	4	5	3	4	5	4	3	3	4	5	4	3	3	4	5	4	4
193	1	2	1	4	3	3	2	3	4	3	5	3	4	5	4	3	3	4	5	4	5	3	4	5	4	3	3	4	5	4	5	3	4	5	4	3	4	5	4	3	4
194	1	2	1	4	2	3	2	3	4	4	3	3	4	5	4	3	4	3	4	5	4	3	4	5	4	5	3	4	5	4	5	3	4	5	4	3	3	4	5	4	3
195	1	2	1	5	7	2	2	3	4	3	4	3	4	3	5	4	3	4	5	4	3	3	4	5	4	3	3	4	5	3	4	3	4	5	4	3	3	4	5	4	3
196	1	2	1	4	3	3	3	3	4	5	3	3	4	5	4	4	3	4	5	4	3	3	4	5	4	3	3	4	5	4	3	3	4	5	4	5	3	4	5	4	3
197	1	2	1	4	2	3	3	3	4	5	4	5	3	4	5	4	3	4	5	3	4	3	4	5	4	3	3	4	5	4	3	3	4	5	4	5	3	4	5	4	5
198	1	3	1	4	5	3	3	3	4	5	4	3	4	5	4	3	3	4	5	4	3	3	4	5	4	3	3	4	5	4	3	3	4	5	4	3	3	4	5	4	3
199	1	3	1	4	4	2	3	3	4	3	5	4	5	3	4	5	3	4	5	4	3	3	4	5	4	5	3	4	5	4	3	3	4	5	4	3	3	4	5	4	3
200	1	3	1	1	2	3	3	3	4	4	3	3	4	3	2	3	3	2	3	4	3	3	4	3	4	5	3	4	3	4	3	2	3	4	3	4	3	4	3	4	3
201	1	2	1	4	7	3	3	5	3	4	5	3	4	5	4	3	3	4	5	3	4	3	4	5	4	3	3	4	5	4	3	4	5	4	3	5	3	4	5	4	5
202	1	3	1	4	2	2	3	4	4	3	4	3	4	5	4	3	5	4	3	4	5	3	4	5	4	5	3	4	5	4	5	3	4	5	4	3	5	4	3	4	5
203	1	3	1	5	7	2	2	4	5	3	4	5	3	4	5	4	3	4	5	4	5	3	4	5	4	5	3	4	5	4	3	3	4	5	4	5	3	4	5	4	3
204	1	2	1	6	1	3	4	4	3	4	3	3	4	3	4	3	3	4	5	4	5	3	4	5	5	5	3	4	3	4	3	3	4	3	5	4	3	3	4	3	3
205	1	2	1	3	1	2	2	3	4	3	4	2	3	4	4	4	2	3	4	3	4	3	4	3	3	4	3	4	3	4	3	3	4	3	4	3	2	3	4	3	4
206	1	3	1	4	2	3	3	4	5	3	4	3	5	4	5	3	4	3	5	4	5	3	4	5	3	4	5	5	3	4	4	3	4	5	4	3	3	4	5	4	3
207	1	2	1	4	3	3	3	3	4	5	4	3	4	5	4	3	3	4	5	4	3	3	4	5	4	3	3	4	5	4	3	3	4	5	4	5	3	4	5	4	4
208	1	3	1	4	4	3	3	3	4	5	4	5	4	3	4	5	3	4	5	4	3	3	4	5	4	3	4	5	4	3	4	3	4	5	4	5	3	4	5	4	3
209	1	3	1	4	4	4	4	4	5	3	4	3	4	5	4	4	3	4	5	3	4	3	4	5	3	4	5	3	4	5	4	3	4	5	4	5	3	4	5	4	4
210	1	2	1	3	1	2	2	4	5	3	4	5	3	4	5	3	4	3	4	5	4	3	4	5	3	5	3	4	5	3	4	5	4	3	4	5	3	4	5	4	3
211	1	2	1	5	1	3	3	4	3	4	5	4	3	5	4	3	3	4	5	4	3	4	5	4	5	4	3	4	5	4	5	3	4	5	3	4	5	4	3	4	5
212	1	3	1	4	2	3	3	4	3	4	5	4	3	4	5	4	5	3	4	5	4	3	4	5	3	5	3	4	5	4	5	3	4	5	4	5	3	4	5	4	5
213	1	3	1	4	3	3	3	5	4	3	4	3	4	5	4	5	5	3	5	4	5	3	4	5	4	5	3	4	5	4	5	4	3	4	5	4	3	4	5	4	5
214	1	2	1	3	2	2	2	4	5	4	5	3	4	3	4	3	3	4	5	4	3	3	4	5	4	4	5	4	3	4	5	3	4	5	4	3	4	5	4	4	5
215	1	2	1	3	2	3	3	5	4	5	4	2	3	5	4	5	3	4	5	4	5	3	4	4	5	4	4	5	4	5	4	3	4	5	4	5	3	4	5	4	3
216	1	1	1	4	3	2	1	4	5	4	3	3	4	3	4	3	3	4	5	4	5	3	4	5	4	5	3	4	5	4	4	3	4	5	4	5	3	4	5	4	5
217	1	2	1	4	4	2	3	3	4	5	4	4	3	5	4	5	3	4	5	4	5	3	4	5	4	5	3	4	5	4	4	3	4	5	4	5	3	4	5	4	4
218	1	1	1	5	1	2	2	3	4	3	4	3	4	3	4	3	2	4	3	4	3	3	4	3	4	4	2	3	4	3	4	2	3	4	3	4	3	4	3	4	3
219	1	3	1	4	3	3	2	3	4	5	4	4	5	6	5	6	3	4	5	4	5	3	4	5	4	3	3	4	5	4	5	3	4	5	4	5	3	4	5	4	5
220	1	3	1	5	1	5	3	3	5	4	5	4	5	6	7	6	3	4	5	4	5	3	4	5	4	5	3	4	5	4	3	4	5	4	3	4	5	4	3	4	5
221	1	3	1	5	3	3	4	3	4	5	4	6	5	6	7	6	3	4	5	4	5	3	4	5	4	5	4	5	4	5	4	3	4	5	4	5	4	5	4	5	4
222	1	3	1	6	3	3	3	4	3	4	5	4	3	4	5	4	3	4	5	4	3	3	4	5	4	3	4	5	4	3	4	3	4	5	4	3	4	5	4	5	4
223	1	3	1	2	3	3	4	4	5	4	3	3	4	5	4	3	3	4	5	4	5	3	4	5	4	5	3	4	5	4	5	3	4	5	4	3	3	4	5	4	3
224	1	2	1	4	4	3	3	4	5	4	5	4	5	6	7	6	3	4	5	4	3	4	5	4	3	4	5	4	3	4	5	5	4	3	5	4	3	5	4	5	4
225	1	3	1	5	1	3	3	3	4	5	4	4	5	6	6	6	3	4	5	4	5	3	4	5	4	3	3	4	5	4	3	3	4	5	4	5	3	4	5	4	3
226	1	2	1	4	4	3	3	3	4	5	4	4	5	6	6	6	3	4	5	4	5	3	4	5	4	3	4	5	3	4	5	3	4	5	4	5	3	4	5	4	3
227	1	3	1	5	3	4	4	4	5	4	3	4	5	4	5	4	3	4	5	4	5	3	4	5	4	3	4	5	4	3	4	5	4	3	4	5	4	5	4	3	4
228	1	2	1	5	3	3	4	3	4	5	4	3	4	5	4	3	4	5	4	3	4	5	4	3	4	5	3	4	5	4	5	3	4	5	4	5	3	4	5	4	5
229	1	2	1	3	2	2	3	3	4	5	4	3	4	5	4	3	4	5	4	3	4	5	4	3	4	5	5	4	3	4	5	3	4	5	4	5	3	4	5	5	3
230	1	2	1	5	7	2	3	3	4	5	4	3	4	5	4	3	3	4	5	4	3	3	4	5	4	4	3	4	5	3	4	3	4	5	4	3	3	4	5	4	3
231	1	3	1	3	4	3	3	3	5	4	5	3	4	5	4	3	3	4	5	4	5	3	4	5	4	3	3	4	5	4	3	4	5	4	3	4	5	4	3	4	5
232	1	2	1	6	1	3	3	3	4	5	4	3	4	5	4	3	3	4	5	4	3	4	5	4	3	4	5	4	3	4	5	5	4	3	4	5	5	4	3	4	4
233	1	2	1	3	2	2	2	5	5	5	5	3	4	5	4	5	3	4	5	4	3	5	4	3	4	5	4	3	2	3	4	5	4	5	4	5	4	5	4	5	4
234	1	3	1	5	3	4	3	5	4	5	4	3	5	4	5	4	4	5	4	5	4	3	4	5	4	5	5	4	3	4	5	5	4	3	4	5	4	3	2	4	3
235	1	3	1	3	2	3	3	5	4	3	4	5	4	3	4	5	4	3	4	5	4	3	5	4	5	4	3	4	5	4	4	5	4	3	4	5	5	4	3	4	5
236	1	2	1	3	2	3	3	5	4	4	5	3	4	5	4	5	5	4	3	4	5	5	4	3	4	5	4	5	3	5	4	5	4	3	5	4	5	4	3	5	4
237	1	3	1	5	2	3	3	4	5	4	3	4	5	4	5	4	3	4	5	4	4	5	4	3	4	5	5	4	3	4	5	5	4	3	4	5	5	4	3	4	5
238	1	2	1	4	4	2	3	4	5	4	3	3	4	5	4	5	5	4	5	4	3	4	5	4	3	4	5	4	3	4	5	5	4	5	4	3	3	4	5	4	3
239	1	2	1	3	2	2	3	4	5	4	5	4	5	4	4	4	5	4	3	5	4	5	4	5	4	5	3	5	4	5	4	3	4	5	5	4	4	5	3	4	5
240	1	3	1	1	2	3	3	4	3	2	3	5	4	3	4	5	4	3	2	5	4	3	4	2	3	4	3	4	5	4	3	3	4	5	4	5	3	5	4	5	4
241	1	2	1	4	2	3	3	5	3	4	5	3	4	5	4	3	4	5	4	3	4	5	4	3	4	5	5	4	3	5	3	4	5	4	3	5	3	5	4	5	4
242	1	2	1	1	2	2	3	5	3	4	5	3	4	5	4	3	5	4	3	4	5	5	3	4	5	3	3	4	5	3	4	3	4	5	3	4	5	4	3	4	5
243	1	3	1	4	3	3	3	3	4	5	4	5	3	4	5	3	4	3	5	4	5	3	4	5	3	4	3	4	5	3	4	4	3	5	4	5	3	4	5	4	5
244	1	2	1	5	3	3	3	5	3	4	5	5	3	4	5	4	5	3	4	5	4	3	4	5	3	4	5	3	4	5	3	3	4	5	3	4	5	3	4	5	3
245	1	3	1	6	7	4	3	5	3	4	5	3	4	5	4	4	5	3	4	5	3	5	3	4	5	3	4	3	5	4	5	3	4	5	4	3	5	4	3	4	5
246	1	2	1	4	2	3	3	5	3	4	5	5	4	3	4	5	3	4	5	3	4	5	3	4	5	3	5	3	4	5	3	3	4	5	4	5	3	4	5	4	3
247	1	3	1	3	7	3	4	3	4	3	4	3	4	5	4	4	3	4	5	3	4	3	4	5	4	4	3	4	3	5	4	3	4	5	4	4	5	3	4	5	4
248	1	3	1	5	7	3	3	3	4	5	3	3	5	4	4	4	5	3	4	5	3	3	4	5	3	4	5	3	4	5	3	4	3	5	4	5	3	4	5	4	4
249	1	3	1	3	3	3	3	3	4	5	3	3	4	5	4	4	3	4	5	3	4	5	3	4	5	4	3	4	5	3	4	3	4	5	4	3	4	5	4	3	5
250	1	3	1	4	3	4	3	4	5	4	5	4	5	5	4	5	4	5	4	4	5	4	3	4	4	3	4	5	4	5	4	4	4	5	4	5	5	4	5	4	5
251	1	3	1	3	2	3	3	3	4	5	4	3	4	5	4	3	3	4	5	3	4	5	3	4	5	4	3	4	5	4	5	5	3	4	5	4	3	4	5	4	3
252	1	3	1	4	3	3	3	4	3	4	5	3	4	5	4	3	4	3	4	5	4	5	4	3	5	4	5	3	4	5	4	5	3	4	5	4	3	4	5	4	5
253	1	2	1	3	3	3	3	5	3	4	5	5	6	4	6	6	3	4	5	4	3	4	5	4	3	4	5	3	4	5	3	4	5	3	4	5	3	4	5	4	3
254	1	3	1	4	3	3	3	5	3	4	5	6	5	4	6	6	5	3	4	5	4	5	4	5	3	4	5	3	4	5	3	4	3	4	5	4	5	3	4	5	4
255	1	2	1	4	2	3	3	5	3	4	5	5	3	4	5	3	3	4	5	3	4	5	3	4	5	3	4	3	4	5	3	5	3	4	5	4	3	4	5	4	5
256	1	3	1	4	7	3	3	5	3	4	5	4	3	4	5	3	4	3	4	5	4	3	4	5	3	4	3	4	5	3	4	5	3	5	4	5	3	4	5	3	4
257	1	3	1	4	6	3	3	5	3	4	5	3	4	5	4	4	5	3	4	5	3	4	3	4	5	4	3	4	5	3	4	5	3	4	5	4	3	4	5	4	3
258	1	3	1	4	3	3	4	3	4	5	4	3	4	5	4	3	5	4	3	4	5	4	5	3	4	5	5	4	3	4	5	5	3	4	5	4	5	3	4	5	4
259	1	2	1	4	3	3	3	5	4	3	4	3	4	5	4	4	5	3	4	5	3	3	4	5	3	4	5	3	4	5	3	4	5	3	4	5	3	4	5	4	3
260	1	3	1	3	2	3	3	5	3	4	5	5	3	4	5	3	5	3	4	5	3	4	5	3	4	5	3	4	5	3	4	5	4	3	4	5	5	3	4	5	3
261	1	2	1	4	2	3	3	5	3	4	5	5	3	4	5	4	5	3	4	5	3	4	5	4	5	3	5	3	4	5	3	4	3	5	4	3	5	3	4	5	4
262	1	3	1	3	2	3	3	5	3	4	5	3	4	5	4	4	5	3	4	5	3	3	4	5	3	4	5	3	4	5	3	5	3	4	5	4	5	3	4	5	4
263	1	3	1	4	6	3	3	3	4	3	4	5	3	4	5	4	5	3	4	5	4	5	3	3	5	4	3	4	5	3	4	5	3	4	5	4	3	4	5	3	4
264	1	2	1	1	2	3	3	3	4	5	4	5	3	4	5	4	3	4	5	3	4	3	4	5	3	4	5	3	4	5	3	4	5	3	4	5	3	4	5	4	3
265	1	2	1	3	2	3	3	5	3	4	5	3	4	5	4	4	5	3	4	5	4	3	4	5	3	4	5	3	4	3	4	5	3	4	5	4	3	4	5	4	3
266	1	3	1	4	4	4	3	4	3	4	5	3	4	5	4	4	5	3	4	5	4	5	4	3	4	5	5	3	4	5	3	4	3	4	5	4	5	3	4	5	3
267	1	3	1	4	3	4	4	5	3	4	5	3	4	5	4	3	3	4	5	3	4	5	3	4	5	3	3	4	3	5	4	5	3	4	5	4	5	3	4	5	3
268	1	3	1	3	7	3	3	5	3	4	5	3	4	5	4	5	3	4	5	4	3	3	4	5	4	5	3	4	5	3	4	5	3	4	5	4	5	3	4	5	4
269	1	3	1	5	4	3	3	4	3	4	5	4	3	4	5	3	3	4	5	3	4	4	5	3	4	5	3	4	5	3	4	5	3	4	5	3	4	5	3	4	5
270	1	2	1	3	2	2	3	3	5	3	4	3	4	5	4	3	5	3	4	5	4	5	3	4	5	4	3	4	5	3	4	5	3	4	5	4	5	4	3	4	5
271	1	3	1	4	2	3	3	3	4	5	3	4	3	4	5	4	5	3	4	5	4	5	3	4	5	4	4	5	3	4	4	5	3	4	5	4	5	4	3	4	5
272	1	3	1	3	2	4	4	4	5	3	4	5	4	3	4	5	5	3	4	5	4	5	3	4	5	4	5	3	4	5	4	3	4	5	4	5	5	3	4	5	4
273	1	2	1	4	2	3	3	4	5	3	4	5	3	4	5	3	4	3	4	5	4	5	3	4	5	3	3	4	5	3	4	5	3	4	5	4	5	3	4	5	4
274	1	2	1	3	2	3	3	3	4	5	3	4	5	3	4	5	5	3	4	5	3	5	3	4	5	4	5	3	4	5	3	4	5	3	4	5	4	3	4	5	4
275	1	3	1	6	5	3	3	3	4	5	4	5	3	4	5	4	3	4	5	4	3	5	4	3	4	5	5	4	3	4	5	5	4	3	4	5	5	4	3	4	5
276	1	2	1	4	4	3	3	4	3	4	5	5	3	4	5	3	4	3	5	4	3	4	5	4	5	4	3	4	5	4	3	3	4	5	4	5	5	3	4	5	3
277	1	3	1	3	4	3	3	5	3	4	5	5	3	4	5	3	3	5	3	4	5	5	3	4	5	3	4	5	3	4	5	5	3	4	5	4	5	3	4	5	4
278	1	3	1	4	3	3	4	3	4	5	4	5	4	3	4	5	5	3	4	5	4	5	3	4	5	4	5	3	4	5	4	3	4	5	4	5	5	3	4	5	4
279	1	3	1	3	3	3	3	3	4	5	4	3	4	5	4	4	5	4	3	4	5	5	4	3	4	5	5	3	4	5	4	5	3	4	5	4	3	4	5	4	4
280	1	1	1	3	6	2	2	4	3	4	5	5	3	4	5	3	4	5	3	4	5	5	3	4	5	4	5	3	4	5	3	4	5	4	3	4	5	4	5	4	5
281	1	2	1	3	2	2	2	5	4	3	4	5	4	3	4	5	3	4	5	4	5	3	4	5	3	4	5	3	4	5	4	3	4	5	4	3	4	5	4	3	4
282	1	3	1	4	4	3	3	5	3	4	5	4	3	4	5	3	3	4	5	3	4	3	4	5	3	4	5	3	4	3	4	3	4	3	4	3	5	3	4	3	4
283	1	2	1	3	2	3	3	5	3	4	5	3	4	5	4	3	3	4	5	4	3	5	3	4	5	3	4	5	3	4	5	3	4	5	4	5	5	3	4	5	4
284	1	2	1	5	2	3	3	5	4	3	4	5	4	3	4	5	3	4	5	4	3	5	4	3	4	5	3	4	5	3	4	5	3	4	5	3	4	3	4	5	4
285	1	3	1	3	3	3	3	5	3	4	5	3	4	5	4	4	3	4	5	4	3	4	3	4	5	4	5	3	4	5	4	3	4	5	4	3	3	5	4	3	4
286	1	3	1	3	2	3	3	5	3	4	5	3	4	5	4	3	3	4	5	3	4	5	4	3	4	5	4	3	4	5	4	3	4	5	4	3	4	5	4	5	4
287	1	3	1	4	3	3	3	3	4	5	4	3	4	5	4	4	5	3	4	5	3	4	3	4	5	3	3	4	3	5	4	3	4	5	4	5	3	4	5	4	3
288	1	3	1	4	2	3	4	3	4	5	3	4	3	4	5	4	3	4	5	4	3	4	5	3	4	5	3	4	5	3	4	5	4	3	4	5	4	3	5	4	3
289	1	3	1	3	2	3	3	5	3	4	5	4	3	4	5	3	4	3	4	5	4	5	4	3	4	5	3	4	5	3	4	3	4	5	4	3	5	4	3	4	5
290	1	2	1	3	2	3	3	5	3	4	5	3	4	5	4	4	3	4	3	5	4	3	4	5	3	4	3	4	5	3	4	5	3	4	5	4	5	3	4	5	4
291	1	3	1	4	3	4	3	5	3	4	5	3	4	5	4	3	3	4	5	4	5	5	4	3	4	5	3	4	5	3	4	5	3	4	5	4	3	4	5	4	3
292	1	3	1	3	2	2	3	5	3	4	5	3	4	5	4	3	3	4	5	4	3	3	4	5	4	5	5	3	4	5	3	3	4	5	3	4	5	3	4	5	3
293	1	2	1	3	4	3	3	5	4	3	4	6	5	4	6	6	5	4	5	4	3	3	4	5	4	5	5	4	3	4	5	3	4	5	4	5	3	4	5	4	3
294	1	2	1	4	6	3	3	5	4	3	5	6	5	4	6	6	5	3	4	5	4	5	4	3	4	5	3	4	5	4	5	4	5	3	4	5	5	3	4	5	4
295	1	3	1	5	3	4	4	5	4	3	4	6	5	4	6	6	5	4	3	4	5	5	3	4	5	4	3	4	5	4	5	3	4	5	4	5	5	3	4	5	4
296	1	2	1	4	3	3	3	4	3	4	5	4	3	4	5	4	3	4	5	4	5	3	4	5	4	3	3	4	5	3	4	5	3	4	5	4	5	3	4	5	4
297	1	2	1	4	2	3	3	4	5	4	5	3	4	5	4	5	3	4	5	4	5	3	4	5	4	3	3	4	5	4	5	5	4	3	4	5	5	4	5	4	3
298	1	2	1	3	2	3	3	4	5	4	3	4	5	4	4	4	5	4	3	4	3	5	3	4	5	4	5	4	3	4	5	5	3	4	5	4	3	4	5	4	5
299	1	3	1	4	3	3	3	3	4	5	4	3	4	5	4	3	4	5	4	5	4	3	4	5	4	5	5	3	4	5	4	3	4	5	4	5	5	4	3	4	5
300	1	1	1	6	5	4	4	4	5	3	3	5	4	3	2	4	4	3	5	4	4	3	4	4	5	4	4	5	4	4	3	5	4	4	4	4	5	4	4	4	4
301	1	3	1	6	5	1	5	5	5	5	3	6	5	5	4	6	5	4	4	5	4	5	5	3	4	4	5	5	4	4	3	4	4	5	4	4	5	4	4	4	3
302	1	1	1	3	4	2	4	4	4	5	5	4	6	6	6	6	2	4	4	5	4	4	5	5	5	5	4	5	5	4	4	3	5	4	4	4	3	5	4	4	5
303	1	2	1	2	7	2	2	5	5	5	5	5	4	3	1	1	5	4	4	4	5	2	5	5	5	5	3	5	4	5	3	3	5	5	5	4	5	5	4	4	4
304	1	1	1	6	5	3	4	5	5	4	5	6	5	5	4	6	5	4	4	5	4	3	4	5	4	4	3	5	4	4	1	4	5	5	4	4	2	3	4	4	4
305	1	2	1	6	5	4	5	4	3	3	5	6	6	6	4	6	2	4	4	5	4	2	5	4	4	5	5	4	5	5	3	5	4	5	5	5	3	5	4	4	5
306	1	1	1	1	1	4	4	5	4	5	3	5	5	4	2	3	4	5	3	4	5	2	5	4	5	4	5	4	4	4	2	5	5	5	5	5	3	3	3	3	5
307	1	1	1	6	2	4	4	5	5	5	5	4	5	5	2	4	2	4	5	4	4	3	5	5	4	3	4	5	4	4	3	5	5	3	3	3	3	4	3	4	4
308	1	2	1	5	7	3	3	5	5	4	4	3	5	4	4	4	3	4	4	4	5	4	5	4	4	5	4	5	4	4	4	4	5	4	4	4	4	5	4	4	4
309	1	3	1	6	1	3	4	3	5	4	3	3	4	4	2	5	5	4	5	4	4	3	3	4	4	3	4	4	5	4	3	5	4	3	4	5	3	4	4	5	4
310	1	1	1	5	1	3	5	5	4	4	5	3	3	4	2	4	3	5	4	4	4	3	4	4	5	5	3	3	4	3	2	5	4	4	3	5	3	5	4	4	3
311	1	1	1	2	3	4	4	5	5	4	4	3	5	4	2	4	5	4	4	3	5	3	3	4	5	5	3	4	5	4	4	4	5	5	3	3	3	3	3	3	3
312	1	1	1	6	5	3	4	5	5	3	5	4	5	4	4	3	4	4	4	5	5	4	3	4	5	4	5	5	3	4	3	3	4	4	4	4	4	4	4	4	5
313	1	3	1	6	1	2	3	3	4	4	4	5	5	5	6	6	4	4	4	3	3	4	3	3	4	4	5	4	4	4	3	5	4	4	4	5	3	3	4	5	4
314	1	2	1	5	5	4	5	5	5	4	4	4	4	5	5	6	4	5	4	4	5	5	5	5	4	4	4	4	5	5	3	4	4	3	5	5	5	5	4	5	4
315	1	2	1	6	3	3	4	5	4	4	4	5	5	5	5	6	5	4	4	4	5	3	3	4	4	5	4	4	5	4	5	3	5	4	4	4	5	3	5	4	5
316	1	1	1	6	2	4	4	4	4	4	4	4	4	6	2	6	2	4	3	3	5	2	5	4	4	5	5	5	4	4	3	5	4	5	4	4	5	4	4	4	4
317	1	3	1	5	4	2	4	5	5	4	5	6	5	5	5	6	3	4	5	5	5	3	3	5	5	5	5	5	5	3	3	4	4	5	5	5	3	4	5	4	4
318	1	3	1	2	1	1	3	5	5	4	3	3	4	3	1	1	4	3	4	5	5	5	4	3	5	4	3	4	3	5	2	5	5	4	3	5	3	5	5	4	4
319	1	3	1	1	5	2	4	5	5	5	5	5	5	5	5	5	5	5	5	5	5	5	5	5	5	5	5	5	5	5	5	5	5	5	5	5	4	4	3	2	2
320	1	3	1	1	5	3	4	4	4	5	5	5	4	4	4	4	5	5	5	5	5	4	3	3	3	3	5	4	4	4	4	3	3	4	4	4	3	3	2	2	2
321	1	3	1	1	5	3	4	4	3	3	3	4	5	5	5	4	4	4	4	4	4	4	4	4	4	4	4	4	5	4	4	5	5	5	4	4	4	4	3	3	3
322	1	3	1	5	5	1	4	5	5	4	4	6	6	6	6	6	4	3	3	3	4	4	4	4	4	4	3	3	3	3	2	2	1	2	2	1	4	3	2	1	2
323	1	3	1	5	6	1	5	4	5	4	4	6	6	6	6	6	5	5	5	5	5	5	5	5	5	5	4	4	5	5	5	5	5	4	4	4	4	4	4	5	5
324	1	3	1	5	7	2	5	5	4	4	4	6	6	6	6	6	5	5	5	5	5	5	5	5	5	5	4	4	4	3	3	3	3	2	2	2	3	3	4	3	4
325	1	2	1	6	8	3	4	4	3	3	4	6	6	6	6	6	4	5	4	4	5	4	4	4	4	4	5	5	5	5	5	4	4	5	5	5	5	5	5	5	5
326	1	2	1	6	5	4	4	2	2	3	3	5	5	5	6	6	4	4	4	4	4	4	5	4	4	4	3	3	4	4	4	5	5	5	5	5	5	5	5	5	5
327	1	2	1	2	3	5	4	4	4	4	4	5	5	5	4	4	5	5	5	5	5	3	3	3	3	3	4	4	5	5	5	5	5	5	5	5	3	3	4	4	3
328	1	1	1	2	3	3	3	5	5	5	5	4	4	4	4	4	5	4	5	4	4	5	5	5	5	5	4	4	4	4	4	1	2	3	1	1	3	2	1	1	3
329	1	1	1	3	4	2	3	5	4	4	5	5	5	5	6	5	3	3	4	3	3	3	3	4	3	3	5	5	5	5	5	5	5	4	4	4	4	4	5	5	5
330	1	2	1	2	5	1	3	4	4	5	5	3	3	3	3	2	3	4	4	4	4	4	4	4	4	4	4	4	4	4	4	3	3	4	4	4	4	3	3	3	3
331	1	1	1	2	2	1	2	3	3	4	4	4	4	5	6	5	5	5	5	5	5	5	5	5	5	5	3	3	3	3	3	4	3	3	3	4	4	4	4	4	4
332	1	1	1	2	1	2	1	3	3	4	4	4	4	5	5	4	5	5	5	5	5	2	3	2	2	2	5	5	5	4	4	4	4	5	5	5	5	5	5	5	5
333	1	1	1	2	1	3	2	5	5	5	5	4	4	4	4	4	5	4	4	4	4	4	4	4	4	4	3	3	4	4	4	1	3	2	2	1	3	1	2	3	1
334	1	2	1	1	3	4	3	5	5	5	5	5	5	5	5	5	5	5	4	4	4	5	5	4	4	4	3	3	3	3	3	2	1	3	3	3	4	4	5	5	4
335	1	2	1	1	3	4	3	5	5	5	5	4	4	4	3	3	5	5	5	5	5	3	3	4	3	4	2	2	3	3	2	3	2	2	3	3	5	5	5	4	4
336	1	1	1	1	5	4	4	5	5	4	4	4	4	3	3	3	4	4	5	4	4	5	5	5	5	5	4	4	4	4	4	4	4	4	4	4	5	4	4	5	5
337	1	2	1	1	6	1	4	3	4	3	3	5	5	5	5	5	5	5	5	5	5	5	5	5	5	5	5	5	5	5	5	4	4	4	5	5	4	4	5	4	4
338	1	3	1	1	6	2	5	4	4	4	4	4	4	4	4	4	4	3	4	3	3	5	5	5	5	5	3	3	4	4	3	3	3	2	2	2	3	2	2	3	3
339	1	1	1	1	7	2	5	4	4	4	4	5	5	5	5	5	4	4	4	4	4	4	4	4	4	4	5	5	5	4	4	1	2	2	3	3	3	3	4	4	4
340	1	2	1	1	8	1	4	3	3	4	4	4	4	4	5	5	4	4	4	4	4	4	4	4	4	4	3	3	3	3	3	4	4	5	5	5	4	4	5	5	5
341	1	2	1	1	8	1	3	5	4	4	4	5	5	3	3	3	4	3	3	4	4	4	4	4	4	4	5	5	5	5	5	5	5	5	4	4	5	5	5	4	4
342	1	3	1	1	4	1	3	4	4	5	5	5	5	3	3	3	4	5	4	4	4	3	3	3	4	4	4	4	4	5	5	5	5	5	5	5	3	4	4	3	3
343	1	1	2	1	5	1	1	4	4	3	3	2	2	3	3	2	5	5	5	5	5	5	5	5	5	5	5	5	5	5	5	4	4	5	5	5	5	5	5	5	5
344	1	2	1	3	5	2	3	5	5	5	5	5	5	5	5	5	5	5	5	5	5	4	4	4	4	4	4	4	5	5	5	5	5	5	5	5	4	4	4	3	3
345	1	2	1	3	5	3	4	5	5	5	5	5	5	5	5	5	4	4	5	4	4	5	5	5	4	4	3	3	2	2	2	5	5	5	5	5	4	5	5	5	5
346	1	1	1	2	3	2	2	3	3	4	4	4	4	4	3	3	5	5	5	5	5	5	5	5	5	5	5	5	5	5	5	5	5	4	4	4	5	5	5	5	5
347	1	1	1	2	3	1	1	4	4	4	3	3	3	3	3	3	5	5	5	5	5	5	5	5	5	5	5	5	4	4	4	4	4	5	5	5	5	5	5	5	5
348	1	1	1	1	2	1	2	4	5	5	5	4	4	4	4	4	5	4	5	4	5	4	3	3	5	5	4	5	4	4	5	5	5	5	5	5	5	5	5	5	5
349	1	1	1	1	3	1	3	2	3	1	1	3	2	2	3	4	4	4	4	4	4	5	5	5	5	5	5	5	5	5	5	4	4	4	4	5	3	4	3	3	3
350	1	2	1	5	4	2	3	4	4	4	3	5	5	5	4	4	5	5	5	5	5	4	4	4	4	4	5	5	5	5	5	3	3	3	4	4	4	4	4	4	4
351	1	2	1	5	5	3	4	4	4	3	3	3	3	4	4	5	2	3	2	3	3	4	3	3	3	4	4	4	4	4	4	5	5	5	5	5	4	3	3	3	4
352	1	1	1	5	6	4	4	5	5	5	5	4	4	5	5	5	4	4	5	4	4	5	5	5	5	5	5	5	5	4	4	3	3	4	4	4	4	4	5	4	4
353	1	2	1	4	7	3	3	2	3	2	3	5	5	5	5	5	4	4	4	3	3	4	5	5	5	5	3	2	3	2	3	1	1	2	2	2	2	3	4	1	1
354	1	3	1	4	8	2	3	2	3	3	3	5	5	3	4	5	4	5	5	5	5	5	5	5	5	5	2	2	3	3	3	3	3	4	4	4	2	2	4	4	4
355	1	1	1	4	8	1	3	5	5	5	5	4	4	5	5	4	5	5	5	5	5	4	4	5	5	5	5	5	5	5	5	5	5	5	5	5	4	3	3	2	2
356	1	1	2	5	7	2	5	5	5	5	5	4	4	5	5	4	4	4	5	5	5	3	2	3	2	3	4	3	3	3	4	3	3	4	4	4	5	5	5	5	5
357	1	1	2	5	6	2	3	4	5	5	4	5	5	5	4	4	3	2	3	2	3	5	5	5	5	5	5	5	5	5	5	5	5	4	4	5	5	5	4	4	4
358	1	2	2	5	5	3	4	3	3	3	4	5	4	4	5	5	2	2	3	3	3	4	5	5	5	5	5	5	5	5	5	4	4	5	5	5	4	4	5	5	5
359	1	3	1	4	5	4	3	4	5	5	5	5	5	4	4	3	5	5	5	5	5	3	3	4	3	3	3	3	3	4	4	5	5	4	3	3	3	3	4	4	4
360	1	1	1	3	4	1	3	5	5	5	5	5	4	3	5	5	4	4	4	4	4	3	2	4	5	4	5	5	5	5	5	5	5	5	5	5	5	5	5	5	5
361	1	2	1	3	6	1	5	2	2	3	1	4	4	5	5	4	5	5	5	5	5	5	5	5	5	5	5	5	5	5	5	4	4	5	4	4	3	3	4	4	3
362	1	2	1	3	7	1	3	4	4	5	4	3	4	4	5	5	4	5	5	5	5	5	5	5	5	5	5	5	5	4	4	3	3	4	4	4	3	3	4	4	4
363	1	1	1	3	8	2	3	3	3	3	4	3	3	3	4	4	3	3	4	3	3	3	4	3	3	3	4	4	4	5	5	4	4	4	4	4	5	5	4	4	5
364	1	2	1	5	8	3	4	4	4	5	5	4	5	5	5	4	2	3	3	3	2	4	4	4	4	4	4	4	5	5	4	5	5	5	5	5	4	4	5	5	5
365	1	2	1	5	8	3	3	4	4	4	4	5	5	5	5	5	5	5	5	5	5	4	3	3	3	4	2	2	2	2	2	2	2	3	2	1	3	3	2	2	1
366	1	2	1	5	3	4	3	5	4	5	4	4	4	5	5	4	5	5	5	5	5	5	5	5	5	5	3	3	3	4	4	1	2	3	3	3	3	3	4	3	3
367	1	1	1	5	2	3	4	4	4	4	4	3	3	3	3	3	4	4	4	5	5	5	5	5	5	5	5	5	5	5	5	4	4	4	4	4	4	4	3	2	2
368	1	1	1	5	1	3	5	1	2	4	4	4	5	5	4	4	3	3	4	3	3	3	3	3	4	4	4	4	5	5	5	4	4	3	3	2	5	5	5	4	4
369	1	3	1	5	2	1	4	2	3	3	3	5	5	5	5	5	2	3	3	3	2	4	4	4	4	4	4	4	5	5	5	5	5	5	5	5	5	5	5	4	4
370	1	1	1	5	2	1	5	5	5	5	5	3	4	3	3	3	5	5	5	5	5	5	5	5	5	5	5	5	5	5	5	5	4	4	3	3	3	3	4	4	4
371	1	1	1	5	2	1	3	3	2	4	5	5	5	5	5	5	5	5	5	5	5	3	3	3	3	3	4	4	5	4	4	5	4	5	5	5	4	4	5	5	5
372	1	3	1	5	3	3	3	1	1	3	2	3	3	4	4	3	3	2	2	3	3	4	4	5	5	5	5	5	5	5	5	4	4	4	4	4	5	5	5	4	4
373	1	1	1	5	4	3	2	5	5	5	5	5	5	5	5	5	5	5	5	5	5	5	5	4	4	4	5	5	5	4	4	3	2	1	1	2	3	3	2	2	1
374	1	2	1	6	4	2	1	4	4	4	4	3	4	3	3	4	4	4	4	4	4	4	4	4	5	5	4	4	4	5	5	5	5	5	4	4	3	4	4	4	4
375	1	1	2	6	4	2	2	5	4	3	3	5	4	3	3	4	5	5	4	5	4	5	5	5	5	5	5	4	4	4	4	4	4	5	5	4	5	5	5	4	4
376	1	2	1	6	4	1	3	4	4	3	3	5	5	5	5	5	4	4	4	4	4	3	3	3	3	3	4	3	3	3	3	4	3	3	3	3	4	4	5	4	4
377	1	1	1	6	4	4	3	5	5	5	4	4	4	5	5	4	3	3	4	4	3	4	3	4	4	4	3	4	4	3	4	2	2	1	1	1	5	5	5	5	5
378	1	1	1	6	5	1	4	3	3	4	4	4	3	3	4	4	5	5	5	5	5	5	5	5	5	5	5	5	4	4	4	5	5	5	5	5	5	5	5	4	4
379	1	1	1	6	5	1	3	4	4	4	3	5	5	5	5	5	5	5	5	5	5	5	5	5	5	5	4	4	5	5	5	5	5	5	5	5	3	3	3	2	2
380	1	2	1	6	6	4	4	5	5	5	5	4	4	4	4	4	3	4	4	4	3	4	4	4	4	4	3	3	4	4	4	5	5	4	4	4	5	4	4	4	4
381	1	1	1	6	7	3	3	2	2	1	2	3	3	4	3	3	5	5	5	5	5	5	5	5	5	5	5	5	4	5	5	5	5	5	5	5	5	5	5	5	5
382	1	2	1	5	2	3	5	3	3	3	3	4	4	3	5	5	5	5	5	5	5	5	5	5	5	5	5	5	5	5	5	4	4	4	4	4	5	5	5	5	5
383	1	1	1	5	1	1	5	3	4	3	3	5	5	5	5	5	5	5	5	5	5	5	5	5	5	5	4	3	3	4	5	5	5	4	4	5	4	4	4	4	4
384	1	1	1	5	1	5	5	4	5	5	5	4	3	3	4	4	4	4	4	3	4	2	3	3	2	2	3	3	3	3	3	5	5	5	5	5	5	4	3	3	3
385	1	1	1	4	2	3	4	4	4	3	3	5	4	4	4	4	5	5	5	5	5	3	4	5	5	5	4	3	4	4	4	4	4	3	3	5	4	4	3	3	3
386	1	2	1	4	4	2	4	1	2	2	3	6	6	6	6	6	3	3	3	4	3	2	2	2	2	2	5	5	5	5	5	5	5	5	5	5	5	5	5	4	4
387	1	1	2	4	1	2	4	5	5	5	5	6	6	6	6	6	5	5	5	5	5	5	5	5	5	5	5	5	5	5	5	5	5	4	4	4	5	5	5	5	5
388	1	1	1	3	7	2	5	5	4	5	5	6	6	6	6	6	3	4	3	3	3	3	3	4	2	2	2	3	2	2	2	5	5	5	5	5	5	5	4	4	4
389	1	2	1	2	5	2	5	5	5	3	3	6	6	6	6	6	4	4	4	4	4	5	4	4	3	3	5	5	5	5	5	4	4	4	4	4	5	5	5	5	5
390	1	2	1	2	4	1	3	4	3	3	3	4	5	4	4	4	4	4	4	4	4	5	5	5	5	5	5	5	5	5	5	4	5	3	3	4	3	3	4	2	2
391	1	1	1	1	2	1	2	5	4	4	4	4	4	5	4	4	5	5	5	5	5	3	3	3	3	3	5	5	5	5	5	3	4	4	3	3	5	5	5	5	5
392	1	1	1	1	3	1	2	5	5	5	5	5	5	5	5	5	5	4	4	4	4	1	2	3	3	4	5	5	5	5	5	4	4	4	5	5	3	3	4	3	3
393	1	1	1	1	3	2	1	5	5	5	5	3	3	3	3	3	5	4	4	5	5	5	5	5	5	5	4	3	3	3	4	2	1	1	1	3	4	3	4	4	4
394	1	2	1	1	4	2	2	4	5	5	4	5	5	5	5	5	5	5	5	5	5	4	3	3	4	4	4	4	3	3	4	5	5	5	5	5	5	5	5	5	5
395	1	3	1	1	5	2	2	4	4	5	4	4	4	3	3	3	5	5	5	5	5	5	4	5	5	5	5	4	3	3	3	3	2	2	3	3	5	5	5	4	4
396	1	3	1	2	6	1	3	5	5	5	5	5	5	5	5	5	4	5	5	4	4	5	5	3	3	3	5	5	5	5	5	4	4	5	4	4	4	4	5	5	5
397	1	2	1	2	4	1	5	5	5	5	5	5	5	5	5	5	5	4	4	5	5	2	1	3	3	2	4	4	5	5	4	4	4	5	4	4	5	5	5	5	5
398	1	2	1	3	3	3	3	5	5	5	5	5	5	5	5	5	5	4	4	5	5	4	4	4	4	4	3	3	4	3	3	3	3	4	4	4	5	3	3	4	4
399	1	1	1	3	2	3	3	4	5	5	4	4	5	4	5	4	4	3	3	3	3	4	4	4	4	4	4	3	4	4	4	5	5	4	4	5	4	4	4	4	4
400	1	3	2	3	2	4	2	4	4	4	4	4	4	4	5	5	4	3	3	4	3	5	5	5	5	5	5	5	5	5	5	5	5	5	5	5	4	5	5	4	3
401	1	1	1	4	4	1	4	3	3	4	4	5	5	4	4	4	5	4	4	4	4	5	5	5	5	5	5	5	5	4	4	5	5	5	5	5	3	3	4	4	5
402	1	2	1	4	4	3	4	5	5	3	3	3	4	4	4	3	5	5	5	5	5	4	5	5	4	4	4	4	5	5	5	4	4	4	4	5	5	5	5	5	5
403	1	1	1	3	5	5	3	4	5	3	3	4	4	4	5	5	4	3	5	5	5	3	4	3	3	3	3	3	4	3	3	4	4	4	4	4	4	4	5	5	5
404	1	1	1	3	5	2	4	5	5	5	5	5	5	5	5	5	5	4	4	3	3	5	4	4	5	5	4	4	5	4	4	5	4	3	3	3	3	3	4	3	3
405	1	1	1	3	6	1	5	5	4	4	5	4	5	4	5	4	5	5	5	4	4	5	5	5	5	5	5	5	5	5	5	4	4	4	4	4	4	4	5	4	5
406	1	1	1	3	6	1	2	3	4	4	3	5	4	5	5	5	4	3	3	4	3	3	4	3	3	3	3	2	1	2	2	5	5	5	5	5	5	5	4	4	4
407	1	1	1	3	6	3	2	4	2	1	2	3	4	3	3	3	4	4	4	3	4	4	4	4	4	4	4	4	3	3	3	3	3	3	3	3	3	3	2	3	3
408	1	2	1	3	7	5	4	4	4	4	5	5	5	5	5	5	4	3	3	3	3	5	3	3	3	3	2	2	3	3	3	4	5	5	5	4	4	5	4	4	4
409	1	3	1	4	8	2	5	4	4	2	2	5	5	5	5	5	5	5	5	5	5	4	4	5	5	5	4	5	3	3	3	2	2	1	1	2	3	2	2	3	3
410	1	3	1	4	8	1	3	2	2	3	3	5	5	5	5	5	5	5	5	5	5	3	3	4	3	3	5	5	5	5	5	3	3	3	3	3	4	5	5	4	4
411	1	1	2	6	2	3	4	3	4	4	3	3	4	3	3	4	5	5	5	5	5	3	4	3	3	3	4	4	4	4	4	3	3	3	4	4	5	5	5	5	5
412	1	1	2	6	3	4	5	3	3	3	3	4	4	4	4	4	5	3	3	4	4	4	4	3	4	4	5	4	3	3	3	4	4	4	4	4	5	5	5	5	5
413	1	2	1	5	3	2	5	4	3	3	4	3	5	4	4	5	4	4	4	4	4	5	5	5	5	5	4	4	4	4	4	4	4	4	4	4	3	4	3	3	3
414	1	1	1	5	4	1	5	5	5	5	5	5	5	5	5	5	5	4	4	5	5	4	3	3	4	4	5	5	5	5	5	4	4	3	3	4	5	5	4	4	4
415	1	1	1	5	5	1	4	2	3	3	1	4	4	4	4	4	5	4	3	3	3	4	4	4	3	3	3	3	3	3	3	4	4	5	5	5	5	5	4	4	4
416	1	1	1	6	5	3	3	4	4	5	5	5	5	5	5	5	5	4	4	5	5	5	5	5	5	5	5	4	4	4	5	5	5	5	5	5	3	3	3	2	2
417	1	3	1	6	2	4	3	5	4	4	4	4	3	3	4	3	5	5	5	5	5	1	2	2	2	2	3	3	2	2	2	2	3	3	3	3	4	5	5	4	3
418	1	2	1	6	3	3	2	4	4	4	3	4	4	4	4	4	3	3	4	4	3	3	3	3	3	4	3	3	4	2	2	3	3	3	3	3	3	3	4	4	5
419	1	1	1	1	3	4	4	4	5	5	5	3	3	4	3	4	4	4	5	4	5	5	5	5	5	5	5	5	5	5	4	4	3	4	4	4	3	3	4	4	4
420	1	1	1	1	5	2	4	5	5	4	4	5	5	5	5	5	5	4	4	4	4	3	3	2	1	2	3	2	1	2	2	3	4	4	4	4	4	4	5	4	3
421	1	2	1	1	5	5	4	5	5	5	5	5	5	5	5	5	5	5	4	4	4	5	5	5	4	4	4	4	5	5	4	5	5	5	5	5	5	5	4	4	4
422	1	2	1	1	6	3	3	5	5	5	5	4	5	4	4	4	3	3	3	3	3	3	3	3	3	3	5	5	5	4	4	4	4	5	5	5	5	5	4	3	4
423	1	1	1	2	5	4	5	4	4	4	5	5	5	5	5	5	3	4	3	3	3	5	5	4	4	4	5	5	5	5	5	4	4	5	4	4	4	4	4	3	3
424	1	1	1	2	6	5	5	3	4	3	3	3	4	3	3	4	4	3	3	4	3	4	4	4	4	4	4	5	5	5	5	4	4	5	5	5	4	4	4	5	5
425	1	3	1	1	7	5	5	2	2	3	3	2	3	2	2	4	5	4	4	3	3	3	3	4	4	3	3	3	3	3	3	2	2	1	3	2	3	3	3	3	3
426	1	1	1	1	8	3	5	3	3	2	2	5	5	5	5	4	5	5	4	4	4	5	4	4	4	5	4	4	5	5	5	2	2	2	4	4	4	4	5	5	5
427	1	2	1	1	7	1	1	5	5	4	4	5	5	5	4	4	5	5	5	5	5	4	4	4	4	4	3	3	2	2	1	5	5	5	5	5	5	5	5	5	5
428	1	2	1	2	4	2	3	2	3	3	1	3	4	3	4	3	4	3	3	4	3	3	3	4	4	3	3	3	3	3	4	4	4	5	5	4	3	3	4	4	4
429	1	1	1	2	3	1	4	3	3	3	3	4	4	4	5	5	4	5	5	5	5	4	4	5	5	4	4	4	4	4	4	4	5	4	4	4	5	5	4	4	4
430	1	3	1	2	2	1	2	4	4	3	2	5	5	5	5	5	4	5	4	4	4	4	3	3	4	4	3	3	3	3	3	3	3	4	3	3	5	4	4	4	5
431	1	3	1	3	5	2	2	5	5	5	5	3	4	3	4	4	5	5	5	5	5	4	4	5	5	5	4	5	5	4	4	5	5	5	5	5	5	5	3	3	3
432	1	1	1	3	5	3	4	4	3	3	4	4	4	5	5	5	2	3	2	2	2	5	5	5	4	4	5	5	5	5	5	5	5	5	5	5	4	4	4	4	4
433	1	2	1	3	6	1	5	4	4	4	3	5	5	5	5	5	4	3	3	3	3	3	3	3	3	3	3	3	4	4	4	4	4	4	5	5	4	4	5	5	5
434	1	1	1	3	7	1	5	4	4	4	4	3	4	3	3	4	4	3	3	2	2	2	2	3	2	2	1	2	2	1	1	2	2	3	1	1	3	3	3	3	3
435	1	1	1	3	8	4	5	5	5	5	5	5	5	5	5	5	4	4	4	4	4	3	3	3	2	3	3	3	3	3	3	4	3	3	3	3	2	2	3	2	2
436	1	1	2	4	2	1	3	4	4	3	3	4	5	4	4	5	5	4	4	4	4	4	4	4	4	4	4	4	3	2	2	3	3	4	4	4	5	5	5	5	5
437	1	2	2	4	2	2	4	3	4	3	3	4	4	5	5	5	5	5	5	5	5	4	4	5	5	5	5	5	5	5	5	5	5	4	4	4	3	3	4	4	3
438	1	2	2	4	4	1	5	4	4	5	4	5	5	5	5	5	4	3	3	3	3	3	3	3	3	3	3	4	4	4	4	4	3	3	3	3	5	5	5	5	5
439	1	1	1	5	5	1	4	5	5	4	4	5	5	5	5	5	5	4	4	4	5	4	4	5	5	5	5	5	5	5	5	4	4	5	5	5	5	5	5	5	5
440	1	1	1	5	6	3	3	5	5	4	3	3	3	3	3	3	5	5	4	4	4	3	3	4	3	3	3	3	4	4	3	3	2	2	1	1	2	1	2	3	3
441	1	2	1	6	6	4	3	4	4	4	3	4	3	4	4	3	5	4	4	5	5	5	5	5	5	5	5	5	5	5	5	4	4	4	4	3	4	4	3	3	3
442	1	2	1	6	6	5	4	4	4	4	5	5	5	5	5	5	4	4	5	4	5	3	3	5	5	5	5	5	5	5	5	3	2	2	3	3	3	3	4	4	4
443	1	1	1	6	7	3	5	4	4	5	5	5	5	5	5	5	5	4	4	4	4	5	5	5	5	5	5	3	3	4	4	5	5	3	3	3	5	5	4	4	5
444	1	3	1	6	4	1	3	3	3	3	2	5	4	4	4	4	4	4	5	4	4	5	5	5	5	5	2	2	2	4	4	3	3	4	4	4	3	4	4	4	4
445	1	1	1	4	3	1	3	5	5	5	5	5	4	5	5	5	5	5	5	5	5	4	4	4	4	3	2	2	3	3	1	2	2	1	1	3	4	4	5	5	5
446	1	2	1	4	2	1	2	3	4	4	4	5	5	5	5	5	4	4	3	3	4	3	2	2	3	3	3	3	2	2	2	2	2	1	3	3	5	5	4	5	5
447	1	1	1	4	2	2	4	2	3	3	3	4	4	5	4	4	4	4	4	4	4	5	5	3	3	3	4	4	3	3	3	4	4	3	3	3	4	4	3	3	3
448	1	1	1	3	1	2	5	3	3	4	4	4	4	4	5	4	5	5	5	5	5	2	2	3	3	3	3	3	3	3	3	4	4	4	4	4	5	5	5	5	5
449	1	1	1	3	1	3	4	5	5	5	5	4	4	4	4	4	3	3	2	2	2	3	3	3	3	3	4	4	4	4	4	4	4	5	5	5	5	5	5	5	5
450	1	2	1	2	6	3	5	5	5	5	5	5	5	5	5	5	5	5	5	5	5	5	5	5	5	5	5	4	4	5	5	5	5	5	5	5	4	4	3	4	4
451	1	1	1	2	7	4	5	4	4	3	4	3	3	3	3	3	3	3	4	3	3	4	4	4	4	4	5	5	5	4	4	5	5	5	5	5	4	4	5	5	5
452	1	1	2	2	7	4	3	4	4	5	5	4	4	4	4	4	5	5	5	5	5	5	5	5	5	5	4	4	4	4	4	3	3	4	4	4	5	5	5	5	5
453	1	2	1	1	6	1	4	1	4	3	1	3	3	3	3	3	5	4	4	4	5	3	3	4	4	4	4	4	3	3	4	4	4	5	5	5	3	3	3	3	5
454	1	2	1	1	5	2	4	4	4	4	4	4	4	4	4	4	5	5	4	4	4	5	5	5	4	4	3	4	3	3	3	4	4	4	4	4	5	5	5	5	5
455	1	2	1	1	4	3	5	5	5	5	5	5	5	5	5	5	5	5	5	5	5	3	3	3	2	2	2	2	2	2	2	2	2	3	2	2	3	3	4	4	4
456	1	2	1	1	4	3	4	2	2	2	2	5	5	5	5	5	5	5	5	5	5	4	4	4	4	4	4	4	5	5	4	5	5	4	4	4	4	5	5	4	4
457	1	1	1	4	3	4	4	3	3	3	4	5	5	4	4	4	4	3	3	4	4	5	5	5	5	5	4	5	4	4	4	4	4	5	5	5	5	5	4	4	5
458	1	4	1	2	6	2	5	3	4	4	4	4	5	5	5	5	4	4	5	3	5	3	5	4	5	5	4	5	5	5	3	4	5	4	4	4	5	5	4	5	5
459	1	4	1	2	5	3	5	5	4	4	5	5	4	5	5	5	4	5	5	4	4	3	5	5	4	4	4	5	4	5	3	5	4	4	4	4	3	4	4	4	4
460	1	4	1	2	7	2	4	4	5	3	3	3	3	4	4	4	4	4	4	4	4	2	3	4	4	4	3	4	3	4	4	2	4	5	5	5	3	3	4	4	4
461	1	4	1	2	5	3	5	4	5	5	5	4	4	4	1	4	4	5	5	5	5	3	5	5	5	5	3	5	5	5	3	3	4	4	4	4	3	4	4	4	4
462	1	4	1	2	4	2	4	4	4	5	4	4	4	4	1	4	4	5	4	5	4	4	5	5	5	5	4	4	4	5	1	4	5	5	5	5	3	4	3	3	4
463	1	4	1	2	4	2	4	4	5	4	4	3	3	4	4	4	4	5	4	4	4	4	4	5	5	5	3	3	3	4	2	4	4	3	5	5	4	4	4	4	4
464	1	4	1	2	3	4	4	5	5	5	5	4	5	5	5	5	5	4	4	5	5	4	5	5	5	4	5	5	4	4	5	5	5	5	5	5	5	4	4	5	4
465	1	4	1	5	7	3	3	4	5	4	4	4	5	4	2	3	3	4	5	4	4	3	5	5	5	4	4	4	5	4	3	5	5	4	4	5	3	4	4	5	3
466	1	4	1	3	5	3	5	5	4	4	5	4	5	4	2	4	4	5	4	4	4	5	4	4	4	5	5	4	4	4	2	4	4	3	4	4	5	5	4	4	4
467	1	4	1	3	5	4	4	5	5	4	5	3	5	5	2	4	5	5	5	4	5	3	5	4	4	4	3	4	3	5	2	5	3	5	5	5	5	3	5	2	5
468	1	4	1	4	4	3	5	5	5	5	5	4	5	3	2	4	5	4	5	4	5	2	4	5	5	4	5	3	3	2	2	4	4	5	4	4	4	5	5	5	4
469	1	4	1	5	4	2	4	5	4	4	4	5	4	4	2	4	4	5	5	4	4	4	3	5	4	4	5	4	3	4	2	5	5	4	4	4	3	3	4	4	4
470	1	4	1	5	4	1	4	5	4	5	4	4	4	5	2	3	5	4	4	5	4	3	4	4	4	4	4	4	5	4	2	4	3	5	3	4	4	3	4	4	4
471	1	4	1	6	2	3	5	5	4	3	5	5	3	5	5	4	5	5	3	5	5	2	5	4	5	3	4	5	4	4	5	5	4	5	4	5	3	2	4	5	5
472	1	4	1	5	4	1	4	4	5	3	5	3	3	2	2	4	5	5	3	5	4	1	4	3	5	5	5	4	5	4	4	5	4	4	5	4	3	4	4	3	2
473	1	4	1	1	2	2	2	5	5	5	5	2	4	4	3	4	3	5	4	4	3	4	5	5	5	5	4	4	4	5	3	4	4	4	4	5	3	3	4	3	3
474	1	4	1	1	3	2	3	5	5	5	5	4	3	4	2	4	3	4	4	5	3	3	5	5	5	5	4	4	4	5	2	5	5	5	5	5	4	3	3	3	5
475	1	4	1	1	2	1	2	5	5	5	5	3	3	4	3	2	4	4	4	5	5	4	5	5	5	5	4	5	3	5	1	5	5	5	5	5	3	3	4	3	4
476	1	4	1	1	3	2	3	5	5	5	5	3	3	4	2	3	5	4	4	5	5	4	5	5	5	5	3	3	3	5	3	4	5	5	5	5	3	3	3	3	3
477	1	4	1	1	2	1	2	5	5	5	5	4	4	5	4	3	4	5	5	5	5	4	5	5	5	5	4	5	4	5	4	4	5	5	5	5	3	3	4	4	4
478	1	4	1	1	1	1	2	4	4	4	4	3	3	4	3	3	3	4	4	5	5	4	4	5	5	5	3	3	3	4	3	5	5	5	5	5	3	3	4	4	4
479	1	4	1	1	2	1	2	4	4	4	4	3	3	4	2	2	3	4	3	4	4	3	4	5	5	5	3	3	3	4	2	5	5	5	5	5	3	3	3	3	4
480	1	4	1	3	5	4	3	5	5	4	4	5	4	3	4	5	5	4	4	5	4	5	4	4	5	5	5	5	5	4	3	5	5	4	3	3	4	5	4	4	3
481	1	4	1	1	2	1	1	3	3	4	3	3	2	3	1	2	4	3	3	3	4	3	4	5	5	5	4	3	3	3	1	3	3	4	3	3	3	3	4	3	3
482	1	4	1	1	2	1	1	4	4	4	5	3	4	4	1	3	3	3	4	4	4	3	5	5	5	5	4	4	4	4	2	5	5	5	5	5	4	4	4	4	4
483	1	4	1	3	1	2	4	5	5	5	5	5	3	3	1	2	5	5	5	5	5	3	5	5	5	5	4	5	5	5	5	5	5	3	5	5	5	5	5	5	5
484	1	4	1	3	5	4	5	5	3	3	5	5	3	3	5	5	5	5	3	5	3	2	4	5	5	5	5	5	5	5	2	5	5	3	3	3	5	3	3	3	4
485	1	4	1	5	5	2	4	5	3	3	4	5	3	5	2	3	5	3	5	4	4	3	3	5	3	5	3	4	3	3	3	5	3	4	3	5	4	4	2	2	2
486	1	4	1	5	7	4	3	5	5	5	4	3	5	3	5	4	3	5	5	5	5	4	5	5	4	5	3	4	4	3	2	5	3	4	4	5	3	5	4	3	5
487	1	4	2	4	3	3	2	4	5	4	3	3	4	5	4	5	3	4	5	4	5	3	5	4	5	4	3	4	5	4	5	3	4	5	4	5	4	5	4	5	4
488	1	4	1	2	1	2	5	4	5	5	5	3	4	5	2	4	5	5	3	4	4	2	5	5	4	5	3	5	4	4	2	5	5	3	2	4	5	3	4	4	5
489	1	4	1	6	5	5	5	5	4	4	5	5	5	3	2	2	5	5	3	4	4	2	5	5	5	5	3	4	4	3	2	3	4	5	3	4	2	5	4	3	4
490	1	4	1	6	5	3	3	3	4	4	4	3	5	4	2	4	3	5	4	3	5	3	4	5	4	5	5	5	3	5	2	5	3	3	5	3	3	3	3	4	4
491	1	4	1	1	5	1	5	3	5	5	5	3	3	2	2	4	3	4	5	4	4	3	5	5	5	4	5	5	5	4	3	5	5	5	4	4	5	5	5	5	5
492	1	4	1	4	5	4	5	5	5	4	4	5	4	5	6	5	4	5	4	5	5	3	5	5	5	5	3	3	3	3	2	5	5	4	4	4	3	4	2	4	4
493	1	4	1	1	4	3	5	5	3	3	3	5	5	2	2	4	5	3	4	4	4	2	4	4	5	4	3	5	5	5	1	4	2	5	3	4	5	5	4	3	4
494	1	4	1	1	6	4	3	3	3	4	5	3	5	4	2	5	5	4	5	5	5	2	5	5	4	4	3	4	5	4	2	5	5	3	4	4	5	4	2	3	4
495	1	4	1	2	2	4	4	4	5	4	3	3	5	4	2	4	4	5	3	5	4	3	5	4	5	4	4	5	5	4	2	5	5	3	3	4	3	4	4	4	4
496	1	4	1	6	5	2	5	4	4	5	3	3	4	5	3	3	5	4	5	3	4	3	4	5	4	4	5	4	4	4	4	5	4	4	4	5	4	5	5	4	5
497	1	4	2	4	2	4	3	3	4	4	3	3	3	4	3	3	3	4	3	4	5	4	5	4	5	3	3	4	5	4	3	3	4	5	4	5	3	4	5	4	5
498	1	4	2	4	4	3	2	3	4	3	4	3	4	3	4	3	3	4	3	4	3	3	4	3	4	3	3	4	3	4	3	3	4	3	4	3	3	4	2	3	3
499	1	4	1	3	5	1	4	5	4	3	4	2	3	3	2	4	4	3	3	3	3	3	4	4	4	3	4	4	5	4	3	5	4	5	4	4	3	4	5	4	3
500	1	4	1	6	7	2	4	5	4	4	4	5	4	3	3	5	4	4	5	4	4	3	4	5	4	4	4	5	5	5	3	4	5	5	4	4	3	4	5	4	4
501	1	4	1	6	5	3	5	3	3	4	4	3	3	4	2	5	3	3	4	4	4	2	4	4	4	5	3	5	5	5	3	5	4	4	4	4	5	4	4	5	4
502	1	4	1	6	5	4	5	4	5	3	4	5	4	3	2	2	5	4	5	5	5	3	4	5	5	5	4	5	5	4	2	3	4	4	3	5	4	5	4	4	5
503	1	4	1	6	3	2	3	3	5	5	4	4	5	4	3	5	5	5	4	4	5	3	5	4	4	5	5	5	4	5	3	5	5	3	3	5	3	4	5	4	4
504	1	4	1	5	2	4	5	5	5	4	5	3	4	4	2	5	3	5	4	4	5	3	5	5	4	5	5	5	4	5	2	5	4	4	5	4	4	5	4	4	5
505	1	4	1	6	7	2	3	5	4	4	5	5	5	5	2	3	5	4	4	5	4	2	5	5	5	4	4	4	5	3	3	5	4	4	5	5	3	5	5	4	4
506	1	4	1	6	5	3	5	5	4	4	5	5	5	4	3	5	3	5	5	4	4	3	5	5	4	4	4	5	5	5	3	3	4	5	3	4	2	4	4	5	4
507	1	4	1	5	3	4	4	5	5	4	5	3	4	4	2	5	4	4	5	4	5	4	5	4	4	4	4	4	5	5	2	2	4	3	5	5	3	5	4	4	5
508	1	4	1	5	7	4	3	5	5	4	5	4	3	5	1	4	4	5	4	5	3	3	5	4	3	4	5	4	4	5	3	5	4	3	4	5	5	4	5	4	4
509	1	4	1	3	5	5	4	5	4	4	5	4	5	4	2	5	5	4	4	4	5	3	5	4	5	5	5	5	5	5	3	3	4	5	4	4	2	5	4	4	3
510	1	4	1	1	3	5	5	5	5	5	5	5	5	5	6	5	3	5	5	5	5	4	5	5	5	5	4	5	4	5	3	5	4	5	5	5	5	5	5	4	5
511	1	4	1	5	5	5	5	4	5	5	4	5	3	3	4	4	3	5	4	4	5	5	4	4	5	5	4	4	5	5	5	5	4	3	5	4	3	4	5	4	4
512	1	4	1	2	1	4	5	5	4	5	4	3	4	4	2	5	5	4	5	5	5	3	4	5	4	4	5	4	4	4	3	3	5	5	4	4	5	5	4	4	4
513	1	4	1	1	3	2	5	2	1	2	1	3	3	3	3	3	5	4	4	5	4	5	5	5	5	5	5	3	3	3	3	4	4	4	4	4	3	3	4	4	4
514	1	4	1	1	2	1	5	4	5	5	4	4	4	4	3	3	3	3	3	3	3	5	5	5	5	5	4	5	5	5	5	4	5	4	4	4	5	5	5	5	5
515	1	4	1	1	4	1	4	4	3	4	4	4	5	5	6	5	3	3	3	3	3	3	3	3	3	3	5	5	5	5	5	4	5	5	4	4	3	3	4	4	4
516	1	4	1	3	3	3	2	3	3	3	3	5	5	5	6	5	3	3	3	3	3	5	4	4	4	4	4	4	4	5	5	5	5	5	5	4	5	5	4	3	3
517	1	4	1	3	4	3	2	4	4	5	5	4	4	3	3	3	4	4	3	3	4	5	5	5	5	5	5	5	4	4	4	3	3	4	3	3	5	5	3	4	5
518	1	4	1	1	3	1	2	4	4	4	4	5	5	5	6	5	5	5	5	5	5	5	5	5	5	5	3	3	3	3	3	3	3	4	4	3	3	3	4	4	4
519	1	4	2	1	5	1	1	5	5	5	5	3	3	5	4	5	5	4	4	4	4	3	4	3	3	3	5	5	5	5	5	4	5	5	4	5	5	5	5	5	5
520	1	4	1	3	4	4	5	5	5	5	5	5	5	4	4	4	3	4	4	4	4	3	3	3	3	3	4	4	4	4	4	5	4	4	5	5	3	3	4	3	4
521	1	4	1	1	1	1	2	5	5	5	5	5	5	5	6	5	3	3	3	3	3	2	3	3	3	2	4	4	4	4	4	3	4	4	4	4	5	5	5	5	5
522	1	4	1	5	7	4	3	4	4	4	4	4	4	3	3	4	3	3	3	4	4	4	3	3	4	4	4	4	4	4	4	3	3	3	3	4	5	5	5	5	5
523	1	4	1	6	6	5	3	2	1	1	2	3	4	4	4	5	4	4	5	5	5	5	5	5	5	5	5	5	5	4	4	5	5	4	4	4	5	5	5	4	4
524	1	4	1	6	6	5	4	4	4	4	5	5	5	4	4	5	5	5	5	4	4	3	3	4	4	4	3	3	3	3	3	3	3	4	4	3	3	3	3	2	2
525	1	4	1	6	6	4	4	2	2	2	1	3	3	3	4	4	3	3	4	4	4	4	4	4	3	3	4	4	3	3	3	2	3	2	3	3	4	4	4	5	5
526	1	4	1	3	4	3	3	5	5	5	5	5	4	4	4	5	5	5	5	5	5	2	3	3	3	2	5	5	5	5	5	4	4	3	3	4	4	4	5	5	5
527	1	4	1	3	4	2	4	2	1	1	3	4	3	3	6	5	4	4	5	5	4	5	5	5	5	5	5	5	5	5	5	3	3	4	4	4	5	5	5	5	5
528	1	4	1	5	1	2	5	5	5	5	5	2	3	3	4	4	2	2	3	2	3	5	4	4	5	5	4	4	5	5	5	3	4	4	4	4	2	2	3	3	3
529	1	4	1	5	1	1	3	3	3	4	3	4	4	4	3	4	4	3	5	5	3	5	5	5	5	5	4	4	3	3	3	4	3	4	4	4	4	4	5	5	5
530	1	4	1	5	7	4	2	3	3	4	4	5	5	5	6	5	5	5	5	5	5	4	4	5	4	4	4	4	5	5	5	4	4	4	4	4	5	5	5	5	5
531	1	4	1	5	8	2	4	5	5	5	5	4	5	4	6	5	4	3	3	3	4	3	3	3	3	3	3	3	3	3	3	2	1	2	3	3	4	3	3	3	3
532	1	4	1	5	3	1	5	3	4	4	5	4	5	4	4	4	4	4	3	3	4	4	4	4	4	4	4	4	4	4	4	5	5	5	5	5	4	4	3	3	4
533	1	4	1	6	3	2	5	4	4	5	5	5	5	5	6	5	5	4	3	3	3	4	4	4	4	4	4	5	5	5	4	4	4	5	5	5	5	5	5	5	5
534	1	4	1	4	5	1	3	4	4	4	4	3	3	4	4	4	4	5	5	4	4	4	4	5	5	5	4	5	4	4	4	2	3	2	2	2	2	1	4	4	4
535	1	4	1	3	5	2	3	3	3	3	3	5	5	5	6	5	5	5	5	5	5	5	5	5	5	5	5	5	5	5	5	5	5	5	5	5	3	3	4	4	4
536	1	4	1	3	6	3	4	1	2	3	3	5	5	4	4	4	3	2	4	5	4	4	3	4	4	4	4	4	3	3	5	3	2	2	2	2	4	4	3	3	4
537	1	4	1	3	7	4	5	5	5	5	5	5	5	5	6	5	5	5	5	5	5	4	4	4	4	4	5	5	5	5	5	5	5	5	5	5	4	4	5	5	5
538	1	4	1	3	8	3	5	4	3	3	4	4	3	3	4	4	5	5	5	5	5	5	5	5	5	5	5	5	4	4	4	4	5	4	4	4	4	5	4	4	4
539	1	4	1	2	7	2	5	4	4	3	3	4	4	4	4	4	4	4	4	4	4	5	5	4	5	4	3	4	3	3	3	2	3	3	2	1	4	5	5	5	4
540	1	4	1	3	4	2	4	4	4	4	4	5	5	5	6	5	3	3	4	4	3	3	2	1	2	1	4	4	4	4	4	5	5	5	4	4	3	4	4	4	4
541	1	4	1	2	8	1	4	5	5	5	5	4	5	4	4	3	5	5	3	3	3	4	4	4	4	4	5	5	5	5	5	5	5	5	5	5	2	2	1	1	2
542	1	4	1	2	5	1	5	2	1	1	3	2	3	2	2	2	5	5	5	5	5	5	4	4	3	3	3	3	4	4	4	5	5	5	5	5	3	3	3	3	3
543	1	4	1	2	5	3	5	5	4	4	5	5	5	5	6	5	3	4	3	3	3	5	5	5	5	5	5	5	4	4	5	5	5	5	5	5	5	5	5	5	5
544	1	4	1	4	2	2	5	5	5	5	5	5	4	5	6	5	5	5	5	5	5	5	5	5	4	4	4	3	3	4	4	5	5	4	4	5	5	5	5	5	4
545	1	4	1	4	5	2	5	3	4	3	3	5	4	3	6	5	4	5	5	4	4	5	5	5	5	5	5	5	5	5	4	3	3	3	3	3	3	3	2	2	2
546	1	4	1	2	1	1	5	4	4	3	3	5	5	5	6	5	3	3	3	3	3	5	3	3	4	4	3	3	4	4	4	3	2	2	1	2	3	3	4	4	4
547	1	4	1	3	1	1	4	2	2	3	3	5	4	4	4	5	4	5	4	4	5	4	4	4	4	4	4	4	4	4	4	5	5	5	5	5	5	5	4	4	4
548	1	4	1	3	1	3	3	4	3	3	2	5	4	4	6	5	5	5	5	5	5	5	5	5	5	5	5	5	5	5	5	5	5	5	5	5	5	5	3	3	4
549	1	4	2	5	4	2	3	4	4	4	4	4	4	5	4	4	2	2	2	3	2	5	5	5	5	5	5	4	4	5	5	4	3	4	4	4	4	3	3	4	4
550	1	4	1	5	3	3	4	3	3	2	2	3	3	3	3	3	3	3	2	2	2	4	4	4	5	5	3	4	4	3	3	5	5	5	5	5	4	4	5	4	4
551	1	4	1	1	3	3	2	4	5	5	5	5	5	4	6	5	3	3	3	3	3	4	4	3	3	3	5	4	4	3	3	3	3	4	4	4	5	5	5	5	5
552	1	4	1	1	3	2	3	4	3	5	5	5	4	4	5	4	4	4	3	3	4	4	4	5	5	4	5	5	5	5	5	5	5	5	4	5	5	5	5	5	4
553	1	4	1	1	3	1	3	2	1	1	2	2	3	2	3	3	5	5	5	5	5	3	3	2	3	3	2	3	2	2	4	2	1	1	3	2	5	5	3	4	4
554	1	4	1	1	8	3	2	4	4	5	5	4	4	5	4	4	5	5	5	5	4	4	4	4	5	5	5	5	5	5	5	2	2	3	3	1	3	3	4	3	3
555	1	4	1	1	7	2	3	5	5	5	4	4	4	5	5	4	3	3	4	3	3	5	5	5	5	5	5	5	5	5	5	5	5	5	5	5	5	5	5	5	5
556	1	4	1	3	2	1	5	1	2	2	2	5	5	5	5	5	5	4	4	5	4	4	4	4	4	4	4	4	3	4	4	4	4	4	4	4	5	5	4	4	4
557	1	4	1	3	1	1	5	3	3	3	3	5	5	5	6	5	5	5	5	5	5	4	4	4	4	4	5	5	5	5	5	3	2	2	3	1	3	3	3	2	2
558	1	4	1	5	1	1	3	5	5	5	5	4	4	4	4	4	5	5	5	5	5	5	5	3	3	3	5	5	5	5	5	5	5	5	5	5	3	4	3	3	3
559	1	4	1	6	5	2	5	5	5	5	4	5	5	5	6	5	5	4	4	5	5	4	4	4	4	4	4	4	4	4	4	3	3	3	3	3	5	5	3	3	4
560	1	4	1	6	5	2	5	3	3	3	3	3	4	3	3	3	5	5	5	5	5	3	3	2	2	3	3	3	2	2	3	3	3	4	4	4	4	4	5	5	5
561	1	4	1	6	5	1	5	2	2	3	2	4	5	4	6	5	5	5	5	5	5	5	5	5	4	4	4	4	5	5	4	4	3	3	4	4	4	5	5	5	5
562	1	4	1	2	8	2	2	5	5	5	5	5	5	5	6	5	4	3	4	4	4	4	4	4	4	4	2	2	3	2	2	3	3	4	4	4	5	4	4	4	4
563	1	4	1	1	8	1	1	4	4	5	5	4	4	5	4	4	3	5	5	5	5	3	3	4	4	4	5	5	4	4	4	2	2	2	3	3	2	2	3	1	1

## Sheet: CFA
Notes for Model (Default model)
Computation of degrees of freedom (Default model)
Number of distinct sample moments:	378
Number of distinct parameters to be estimated:	81
Degrees of freedom (378 - 81):	297
Result (Default model)
Minimum was achieved
Chi-square = 794.159
Degrees of freedom = 297
Probability level = .000
Estimates (Aggregate - Default model)
Scalar Estimates (Aggregate - Default model)
Maximum Likelihood Estimates
Regression Weights: (Aggregate - Default model)
			Estimate	S.E.	C.R.	P	Label
NMB5	<---	NMB	1
NMB4	<---	NMB	0.914	0.061	15.053	***	par_1
NMB3	<---	NMB	0.929	0.065	14.379	***	par_2
BPI5	<---	BPI	1
BPI2	<---	BPI	0.824	0.05	16.328	***	par_3
BPI3	<---	BPI	0.853	0.055	15.458	***	par_4
IC4	<---	IC	1
IC3	<---	IC	1.013	0.058	17.605	***	par_5
IC2	<---	IC	0.882	0.058	15.29	***	par_6
IC1	<---	IC	0.962	0.057	16.923	***	par_7
TPS5	<---	TPS	1
TPS4	<---	TPS	0.982	0.056	17.62	***	par_8
TPS3	<---	TPS	1.04	0.062	16.888	***	par_9
TPS2	<---	TPS	0.959	0.057	16.717	***	par_10
OSI1	<---	OSI	1
OSI2	<---	OSI	0.902	0.054	16.73	***	par_11
OSI3	<---	OSI	1.009	0.066	15.184	***	par_12
OSI4	<---	OSI	1.007	0.056	18.001	***	par_13
OSI5	<---	OSI	0.923	0.057	16.161	***	par_14
KF2	<---	KF	1
KF4	<---	KF	1.285	0.101	12.693	***	par_15
KF5	<---	KF	1.48	0.131	11.309	***	par_16
FBP1	<---	FBP	1
FBP2	<---	FBP	0.889	0.047	19.103	***	par_17
FBP3	<---	FBP	0.998	0.061	16.476	***	par_18
FBP4	<---	FBP	0.88	0.047	18.747	***	par_19
FBP5	<---	FBP	0.937	0.051	18.427	***	par_20
Standardized Regression Weights: (Aggregate - Default model)														fornell-larcker criterion
															AVE	Sqrt AVE	FBP	KF	OSI	TPS	IC	BPI	NMB
			Estimate			AVE				CR				FBP	0.615241	0.784373	0.784373
NMB5	<---	NMB	0.767	0.588289			0.411711							KF	0.507215	0.71219	0.69	0.71219
NMB4	<---	NMB	0.732	0.535824			0.464176							OSI	0.583919	0.764146	0.648	0.606	0.764146
NMB3	<---	NMB	0.696	0.484416	1.60853	0.536176	0.515584	1.39147	4.81803	0.775912				TPS	0.574996	0.758285	0.429	0.523	0.284	0.758285
BPI5	<---	BPI	0.767	0.588289			0.411711							IC	0.570519	0.755327	0.369	0.348	0.328	0.238	0.755327
BPI2	<---	BPI	0.764	0.583696			0.416304							BPI	0.57567	0.758729	0.298	0.392	0.424	0.18	0.561	0.758729
BPI3	<---	BPI	0.745	0.555025	1.72701	0.57567	0.444975	1.27299	5.18018	0.802734				NMB	0.536176	0.732241	0.373	0.455	0.405	0.607	0.343	0.382	0.732241
IC4	<---	IC	0.8	0.64			0.36
IC3	<---	IC	0.788	0.620944			0.379056
IC2	<---	IC	0.707	0.499849			0.500151
IC1	<---	IC	0.722	0.521284	2.28208	0.570519	0.478716	1.71792	9.10229	0.84123
TPS5	<---	TPS	0.756	0.571536			0.428464
TPS4	<---	TPS	0.768	0.589824			0.410176
TPS3	<---	TPS	0.761	0.579121			0.420879
TPS2	<---	TPS	0.748	0.559504	2.29999	0.574996	0.440496	1.70002	9.19909	0.844022
OSI1	<---	OSI	0.746	0.556516			0.443484
OSI2	<---	OSI	0.737	0.543169			0.456831
OSI3	<---	OSI	0.803	0.644809			0.355191
OSI4	<---	OSI	0.805	0.648025			0.351975
OSI5	<---	OSI	0.726	0.527076	2.9196	0.583919	0.472924	2.0804	14.5695	0.87505
KF2	<---	KF	0.664	0.440896			0.559104
KF4	<---	KF	0.782	0.611524			0.388476
KF5	<---	KF	0.685	0.469225	1.52165	0.507215	0.530775	1.47835	4.54116	0.754406
FBP1	<---	FBP	0.77	0.5929			0.4071
FBP2	<---	FBP	0.759	0.576081			0.423919
FBP3	<---	FBP	0.798	0.636804			0.363196
FBP4	<---	FBP	0.798	0.636804			0.363196
FBP5	<---	FBP	0.796	0.633616	3.07621	0.615241	0.366384	1.92379	15.3742	0.888785
Covariances: (Aggregate - Default model)
			Estimate	S.E.	C.R.	P	Label
NMB	<-->	BPI	0.235	0.036	6.466	***	par_21
NMB	<-->	IC	0.193	0.032	6.094	***	par_22
NMB	<-->	TPS	0.294	0.031	9.369	***	par_23
NMB	<-->	OSI	0.224	0.032	7.055	***	par_24
NMB	<-->	KF	0.185	0.028	6.717	***	par_25
NMB	<-->	FBP	0.227	0.034	6.635	***	par_26
BPI	<-->	IC	0.399	0.044	9.173	***	par_27
BPI	<-->	TPS	0.11	0.032	3.411	***	par_28
BPI	<-->	OSI	0.297	0.04	7.349	***	par_29
BPI	<-->	KF	0.202	0.032	6.398	***	par_30
BPI	<-->	FBP	0.23	0.041	5.542	***	par_31
IC	<-->	TPS	0.134	0.029	4.571	***	par_32
IC	<-->	OSI	0.211	0.034	6.195	***	par_33
IC	<-->	KF	0.165	0.028	5.938	***	par_34
IC	<-->	FBP	0.261	0.038	6.82	***	par_35
TPS	<-->	OSI	0.157	0.029	5.489	***	par_36
TPS	<-->	KF	0.213	0.029	7.355	***	par_37
TPS	<-->	FBP	0.261	0.034	7.631	***	par_38
OSI	<-->	KF	0.282	0.032	8.708	***	par_39
OSI	<-->	FBP	0.45	0.044	10.12	***	par_40
KF	<-->	FBP	0.352	0.038	9.361	***	par_41
e21	<-->	e22	0.004	0.046	0.077	0.939	par_42
e15	<-->	e17	-0.209	0.025	-8.401	***	par_43
e18	<-->	e19	0.061	0.023	2.714	0.007	par_44
e23	<-->	e24	0.042	0.029	1.478	0.139	par_45
e23	<-->	e25	-0.179	0.027	-6.747	***	par_46
e9	<-->	e10	0.084	0.031	2.703	0.007	par_47
Correlations: (Aggregate - Default model)
			Estimate
NMB	<-->	BPI	0.382
NMB	<-->	IC	0.343
NMB	<-->	TPS	0.607
NMB	<-->	OSI	0.405
NMB	<-->	KF	0.455
NMB	<-->	FBP	0.373
BPI	<-->	IC	0.561
BPI	<-->	TPS	0.18
BPI	<-->	OSI	0.424
BPI	<-->	KF	0.392
BPI	<-->	FBP	0.298
IC	<-->	TPS	0.238
IC	<-->	OSI	0.328
IC	<-->	KF	0.348
IC	<-->	FBP	0.369
TPS	<-->	OSI	0.284
TPS	<-->	KF	0.523
TPS	<-->	FBP	0.429
OSI	<-->	KF	0.606
OSI	<-->	FBP	0.648
KF	<-->	FBP	0.69
e21	<-->	e22	0.006
e15	<-->	e17	-0.494
e18	<-->	e19	0.149
e23	<-->	e24	0.088
e23	<-->	e25	-0.376
e9	<-->	e10	0.158
Variances: (Aggregate - Default model)
			Estimate	S.E.	C.R.	P	Label
NMB			0.485	0.051	9.518	***	par_48
BPI			0.777	0.08	9.665	***	par_49
IC			0.653	0.063	10.446	***	par_50
TPS			0.484	0.049	9.864	***	par_51
OSI			0.632	0.066	9.645	***	par_52
KF			0.342	0.044	7.857	***	par_53
FBP			0.763	0.075	10.109	***	par_54
e1			0.34	0.032	10.776	***	par_55
e2			0.352	0.03	11.91	***	par_56
e3			0.445	0.035	12.77	***	par_57
e4			0.544	0.049	11.208	***	par_58
e5			0.376	0.033	11.363	***	par_59
e6			0.452	0.038	11.773	***	par_60
e7			0.367	0.034	10.741	***	par_61
e8			0.408	0.037	10.999	***	par_62
e9			0.508	0.039	12.911	***	par_63
e10			0.555	0.045	12.387	***	par_64
e11			0.363	0.028	12.9	***	par_65
e12			0.324	0.026	12.529	***	par_66
e13			0.379	0.03	12.723	***	par_67
e14			0.35	0.027	13.063	***	par_68
e15			0.505	0.039	13	***	par_69
e16			0.433	0.03	14.674	***	par_70
e17			0.355	0.03	11.752	***	par_71
e18			0.347	0.027	13.088	***	par_72
e19			0.483	0.034	14.329	***	par_73
e20			0.434	0.033	13.121	***	par_74
e21			0.36	0.043	8.381	***	par_75
e22			0.848	0.08	10.667	***	par_76
e23			0.522	0.042	12.39	***	par_77
e24			0.444	0.033	13.639	***	par_78
e25			0.433	0.034	12.798	***	par_79
e26			0.337	0.025	13.657	***	par_80
e27			0.389	0.029	13.481	***	par_81
Squared Multiple Correlations: (Aggregate - Default model)
			Estimate	Tolerence	VIF
FBP5			0.633	0.599311	1.66858
FBP4			0.636	0.595504	1.67925
FBP3			0.637	0.594231	1.68285
FBP2			0.576	0.668224	1.4965
FBP1			0.594	0.647164	1.5452
KF5			0.469	0.780039	1.28199
KF4			0.611	0.626679	1.59571
KF2			0.441	0.805519	1.24144
OSI5			0.527	0.722271	1.38452
OSI4			0.649	0.578799	1.72772
OSI3			0.644	0.585264	1.70863
OSI2			0.543	0.705151	1.41814
OSI1			0.556	0.690864	1.44746
TPS2			0.56	0.6864	1.45688
TPS3			0.58	0.6636	1.50693
TPS4			0.59	0.6519	1.53398
TPS5			0.571	0.673959	1.48377
IC1			0.522	0.727516	1.37454
IC2			0.5	0.75	1.33333
IC3			0.622	0.613116	1.63101
IC4			0.64	0.5904	1.69377
BPI3			0.555	0.691975	1.44514
BPI2			0.583	0.660111	1.5149
BPI5			0.588	0.654256	1.52845
NMB3			0.485	0.764775	1.30757
NMB4			0.535	0.713775	1.401
NMB5			0.588	0.654256	1.52845
Matrices (Aggregate - Default model)
Implied (for all variables) Covariances (Aggregate - Default model)
	FBP	KF	OSI	TPS	IC	BPI	NMB	FBP5	FBP4	FBP3	FBP2	FBP1	KF5	KF4	KF2	OSI5	OSI4	OSI3	OSI2	OSI1	TPS2	TPS3	TPS4	TPS5	IC1	IC2	IC3	IC4	BPI3	BPI2	BPI5	NMB3	NMB4	NMB5
FBP	0.763
KF	0.352	0.342
OSI	0.45	0.282	0.632
TPS	0.261	0.213	0.157	0.484
IC	0.261	0.165	0.211	0.134	0.653
BPI	0.23	0.202	0.297	0.11	0.399	0.777
NMB	0.227	0.185	0.224	0.294	0.193	0.235	0.485
FBP5	0.715	0.33	0.422	0.244	0.244	0.215	0.213	1.059
FBP4	0.671	0.31	0.396	0.229	0.229	0.202	0.2	0.629	0.928
FBP3	0.762	0.352	0.449	0.26	0.26	0.229	0.227	0.714	0.67	1.193
FBP2	0.678	0.313	0.4	0.232	0.232	0.204	0.202	0.636	0.596	0.677	1.047
FBP1	0.763	0.352	0.45	0.261	0.261	0.23	0.227	0.715	0.671	0.583	0.721	1.286
KF5	0.522	0.506	0.417	0.315	0.244	0.299	0.274	0.489	0.459	0.521	0.464	0.522	1.598
KF4	0.453	0.44	0.362	0.273	0.211	0.26	0.238	0.424	0.398	0.452	0.402	0.453	0.654	0.925
KF2	0.352	0.342	0.282	0.213	0.165	0.202	0.185	0.33	0.31	0.352	0.313	0.352	0.506	0.44	0.776
OSI5	0.415	0.26	0.584	0.145	0.194	0.275	0.207	0.389	0.365	0.415	0.369	0.415	0.385	0.334	0.26	1.022
OSI4	0.453	0.284	0.637	0.158	0.212	0.3	0.226	0.425	0.398	0.452	0.403	0.453	0.42	0.365	0.284	0.649	0.989
OSI3	0.454	0.284	0.638	0.159	0.212	0.3	0.226	0.426	0.399	0.453	0.403	0.454	0.421	0.365	0.284	0.589	0.643	0.999
OSI2	0.406	0.254	0.571	0.142	0.19	0.268	0.202	0.38	0.357	0.405	0.361	0.406	0.376	0.327	0.254	0.527	0.575	0.576	0.948
OSI1	0.45	0.282	0.632	0.157	0.211	0.297	0.224	0.422	0.396	0.449	0.4	0.45	0.417	0.362	0.282	0.584	0.637	0.429	0.571	1.138
TPS2	0.25	0.204	0.151	0.464	0.128	0.106	0.282	0.234	0.22	0.25	0.222	0.25	0.302	0.262	0.204	0.139	0.152	0.152	0.136	0.151	0.795
TPS3	0.271	0.221	0.163	0.503	0.139	0.115	0.306	0.254	0.238	0.271	0.241	0.271	0.327	0.284	0.221	0.151	0.165	0.165	0.147	0.163	0.483	0.902
TPS4	0.256	0.209	0.154	0.475	0.131	0.108	0.289	0.24	0.225	0.256	0.228	0.256	0.309	0.268	0.209	0.142	0.155	0.156	0.139	0.154	0.456	0.494	0.791
TPS5	0.261	0.213	0.157	0.484	0.134	0.11	0.294	0.244	0.229	0.26	0.232	0.261	0.315	0.273	0.213	0.145	0.158	0.159	0.142	0.157	0.464	0.503	0.475	0.847
IC1	0.251	0.158	0.203	0.129	0.629	0.384	0.186	0.235	0.221	0.25	0.223	0.251	0.234	0.203	0.158	0.187	0.204	0.204	0.183	0.203	0.123	0.134	0.126	0.129	1.159
IC2	0.23	0.145	0.186	0.118	0.576	0.352	0.17	0.215	0.202	0.229	0.204	0.23	0.215	0.186	0.145	0.171	0.187	0.187	0.168	0.186	0.113	0.123	0.116	0.118	0.638	1.016
IC3	0.264	0.167	0.213	0.135	0.662	0.405	0.195	0.248	0.232	0.264	0.235	0.264	0.247	0.214	0.167	0.197	0.215	0.215	0.193	0.213	0.13	0.141	0.133	0.135	0.637	0.584	1.079
IC4	0.261	0.165	0.211	0.134	0.653	0.399	0.193	0.244	0.229	0.26	0.232	0.261	0.244	0.211	0.165	0.194	0.212	0.212	0.19	0.211	0.128	0.139	0.131	0.134	0.629	0.576	0.662	1.02
BPI3	0.196	0.172	0.254	0.094	0.34	0.662	0.2	0.184	0.172	0.196	0.174	0.196	0.255	0.222	0.172	0.234	0.255	0.256	0.229	0.254	0.09	0.098	0.092	0.094	0.328	0.3	0.345	0.34	1.016
BPI2	0.189	0.167	0.245	0.091	0.329	0.64	0.193	0.177	0.166	0.189	0.168	0.189	0.247	0.214	0.167	0.226	0.247	0.247	0.221	0.245	0.087	0.095	0.089	0.091	0.316	0.29	0.333	0.329	0.545	0.903
BPI5	0.23	0.202	0.297	0.11	0.399	0.777	0.235	0.215	0.202	0.229	0.204	0.23	0.299	0.26	0.202	0.275	0.3	0.3	0.268	0.297	0.106	0.115	0.108	0.11	0.384	0.352	0.405	0.399	0.662	0.64	1.321
NMB3	0.211	0.172	0.208	0.273	0.179	0.218	0.451	0.198	0.185	0.211	0.187	0.211	0.255	0.221	0.172	0.192	0.21	0.21	0.188	0.208	0.262	0.284	0.268	0.273	0.172	0.158	0.182	0.179	0.186	0.18	0.218	0.864
NMB4	0.208	0.169	0.205	0.269	0.176	0.215	0.444	0.195	0.183	0.207	0.184	0.208	0.251	0.218	0.169	0.189	0.207	0.207	0.185	0.205	0.258	0.279	0.264	0.269	0.17	0.155	0.179	0.176	0.183	0.177	0.215	0.412	0.758
NMB5	0.227	0.185	0.224	0.294	0.193	0.235	0.485	0.213	0.2	0.227	0.202	0.227	0.274	0.238	0.185	0.207	0.226	0.226	0.202	0.224	0.282	0.306	0.289	0.294	0.186	0.17	0.195	0.193	0.2	0.193	0.235	0.451	0.444	0.825
Implied (for all variables) Correlations (Aggregate - Default model)
	FBP	KF	OSI	TPS	IC	BPI	NMB	FBP5	FBP4	FBP3	FBP2	FBP1	KF5	KF4	KF2	OSI5	OSI4	OSI3	OSI2	OSI1	TPS2	TPS3	TPS4	TPS5	IC1	IC2	IC3	IC4	BPI3	BPI2	BPI5	NMB3	NMB4	NMB5
FBP	1
KF	0.69	1
OSI	0.648	0.606	1
TPS	0.429	0.523	0.284	1
IC	0.369	0.348	0.328	0.238	1
BPI	0.298	0.392	0.424	0.18	0.561	1
NMB	0.373	0.455	0.405	0.607	0.343	0.382	1
FBP5	0.796	0.549	0.515	0.341	0.294	0.237	0.297	1
FBP4	0.798	0.55	0.517	0.342	0.294	0.238	0.298	0.635	1
FBP3	0.798	0.551	0.517	0.343	0.295	0.238	0.298	0.635	0.637	1
FBP2	0.759	0.523	0.491	0.326	0.28	0.226	0.283	0.604	0.605	0.606	1
FBP1	0.77	0.531	0.499	0.331	0.284	0.23	0.287	0.613	0.615	0.471	0.621	1
KF5	0.472	0.685	0.415	0.358	0.238	0.269	0.312	0.376	0.377	0.377	0.358	0.364	1
KF4	0.539	0.782	0.474	0.409	0.272	0.307	0.356	0.429	0.43	0.43	0.409	0.415	0.538	1
KF2	0.458	0.664	0.402	0.347	0.231	0.261	0.302	0.364	0.365	0.366	0.347	0.353	0.455	0.519	1
OSI5	0.47	0.44	0.726	0.206	0.238	0.308	0.294	0.374	0.375	0.375	0.357	0.362	0.301	0.344	0.292	1
OSI4	0.522	0.488	0.805	0.229	0.264	0.342	0.326	0.415	0.416	0.416	0.396	0.402	0.334	0.382	0.324	0.646	1
OSI3	0.52	0.486	0.803	0.228	0.263	0.341	0.325	0.414	0.415	0.415	0.394	0.4	0.333	0.38	0.323	0.583	0.647	1
OSI2	0.477	0.447	0.737	0.209	0.241	0.313	0.298	0.38	0.381	0.381	0.362	0.368	0.306	0.349	0.297	0.535	0.594	0.592	1
OSI1	0.483	0.452	0.746	0.212	0.244	0.316	0.302	0.384	0.385	0.385	0.366	0.372	0.309	0.353	0.3	0.542	0.601	0.402	0.549	1
TPS2	0.321	0.391	0.213	0.748	0.178	0.135	0.454	0.256	0.256	0.256	0.244	0.247	0.268	0.306	0.26	0.154	0.171	0.171	0.157	0.159	1
TPS3	0.327	0.398	0.216	0.761	0.181	0.137	0.462	0.26	0.261	0.261	0.248	0.252	0.273	0.311	0.264	0.157	0.174	0.174	0.159	0.161	0.57	1
TPS4	0.33	0.402	0.218	0.768	0.183	0.138	0.466	0.262	0.263	0.263	0.25	0.254	0.275	0.314	0.267	0.159	0.176	0.175	0.161	0.163	0.575	0.585	1
TPS5	0.324	0.395	0.215	0.756	0.18	0.136	0.459	0.258	0.259	0.259	0.246	0.25	0.271	0.309	0.262	0.156	0.173	0.172	0.158	0.16	0.566	0.576	0.581	1
IC1	0.267	0.251	0.237	0.172	0.722	0.405	0.247	0.212	0.213	0.213	0.202	0.205	0.172	0.196	0.167	0.172	0.191	0.19	0.174	0.176	0.129	0.131	0.132	0.13	1
IC2	0.261	0.246	0.232	0.168	0.707	0.396	0.242	0.208	0.208	0.208	0.198	0.201	0.169	0.192	0.163	0.168	0.187	0.186	0.171	0.173	0.126	0.128	0.129	0.127	0.588	1
IC3	0.291	0.274	0.258	0.187	0.788	0.442	0.27	0.232	0.232	0.232	0.221	0.224	0.188	0.215	0.182	0.188	0.208	0.207	0.19	0.193	0.14	0.143	0.144	0.142	0.569	0.558	1
IC4	0.295	0.279	0.262	0.19	0.8	0.449	0.274	0.235	0.236	0.236	0.224	0.228	0.191	0.218	0.185	0.19	0.211	0.21	0.193	0.195	0.142	0.145	0.146	0.144	0.578	0.566	0.631	1
BPI3	0.222	0.292	0.316	0.134	0.418	0.745	0.285	0.177	0.177	0.178	0.169	0.171	0.2	0.229	0.194	0.23	0.255	0.254	0.233	0.236	0.1	0.102	0.103	0.102	0.302	0.295	0.329	0.334	1
BPI2	0.228	0.3	0.324	0.138	0.428	0.764	0.292	0.181	0.182	0.182	0.173	0.176	0.205	0.234	0.199	0.235	0.261	0.26	0.239	0.242	0.103	0.105	0.106	0.104	0.309	0.303	0.338	0.343	0.569	1
BPI5	0.229	0.301	0.325	0.138	0.43	0.767	0.293	0.182	0.183	0.183	0.174	0.176	0.206	0.235	0.2	0.236	0.262	0.261	0.24	0.243	0.103	0.105	0.106	0.104	0.31	0.304	0.339	0.344	0.572	0.586	1
NMB3	0.26	0.317	0.282	0.422	0.238	0.266	0.696	0.207	0.207	0.207	0.197	0.2	0.217	0.248	0.21	0.205	0.227	0.226	0.208	0.21	0.316	0.322	0.324	0.319	0.172	0.169	0.188	0.191	0.198	0.203	0.204	1
NMB4	0.273	0.333	0.296	0.444	0.251	0.28	0.732	0.217	0.218	0.218	0.207	0.21	0.228	0.26	0.221	0.215	0.239	0.238	0.218	0.221	0.332	0.338	0.341	0.336	0.181	0.177	0.198	0.201	0.208	0.214	0.214	0.509	1
NMB5	0.286	0.349	0.31	0.465	0.263	0.293	0.767	0.228	0.228	0.228	0.217	0.22	0.239	0.273	0.232	0.225	0.25	0.249	0.229	0.231	0.348	0.354	0.357	0.352	0.19	0.186	0.207	0.21	0.218	0.224	0.225	0.534	0.561	1
Implied Covariances (Aggregate - Default model)
	FBP5	FBP4	FBP3	FBP2	FBP1	KF5	KF4	KF2	OSI5	OSI4	OSI3	OSI2	OSI1	TPS2	TPS3	TPS4	TPS5	IC1	IC2	IC3	IC4	BPI3	BPI2	BPI5	NMB3	NMB4	NMB5
FBP5	1.059
FBP4	0.629	0.928
FBP3	0.714	0.67	1.193
FBP2	0.636	0.596	0.677	1.047
FBP1	0.715	0.671	0.583	0.721	1.286
KF5	0.489	0.459	0.521	0.464	0.522	1.598
KF4	0.424	0.398	0.452	0.402	0.453	0.654	0.925
KF2	0.33	0.31	0.352	0.313	0.352	0.506	0.44	0.776
OSI5	0.389	0.365	0.415	0.369	0.415	0.385	0.334	0.26	1.022
OSI4	0.425	0.398	0.452	0.403	0.453	0.42	0.365	0.284	0.649	0.989
OSI3	0.426	0.399	0.453	0.403	0.454	0.421	0.365	0.284	0.589	0.643	0.999
OSI2	0.38	0.357	0.405	0.361	0.406	0.376	0.327	0.254	0.527	0.575	0.576	0.948
OSI1	0.422	0.396	0.449	0.4	0.45	0.417	0.362	0.282	0.584	0.637	0.429	0.571	1.138
TPS2	0.234	0.22	0.25	0.222	0.25	0.302	0.262	0.204	0.139	0.152	0.152	0.136	0.151	0.795
TPS3	0.254	0.238	0.271	0.241	0.271	0.327	0.284	0.221	0.151	0.165	0.165	0.147	0.163	0.483	0.902
TPS4	0.24	0.225	0.256	0.228	0.256	0.309	0.268	0.209	0.142	0.155	0.156	0.139	0.154	0.456	0.494	0.791
TPS5	0.244	0.229	0.26	0.232	0.261	0.315	0.273	0.213	0.145	0.158	0.159	0.142	0.157	0.464	0.503	0.475	0.847
IC1	0.235	0.221	0.25	0.223	0.251	0.234	0.203	0.158	0.187	0.204	0.204	0.183	0.203	0.123	0.134	0.126	0.129	1.159
IC2	0.215	0.202	0.229	0.204	0.23	0.215	0.186	0.145	0.171	0.187	0.187	0.168	0.186	0.113	0.123	0.116	0.118	0.638	1.016
IC3	0.248	0.232	0.264	0.235	0.264	0.247	0.214	0.167	0.197	0.215	0.215	0.193	0.213	0.13	0.141	0.133	0.135	0.637	0.584	1.079
IC4	0.244	0.229	0.26	0.232	0.261	0.244	0.211	0.165	0.194	0.212	0.212	0.19	0.211	0.128	0.139	0.131	0.134	0.629	0.576	0.662	1.02
BPI3	0.184	0.172	0.196	0.174	0.196	0.255	0.222	0.172	0.234	0.255	0.256	0.229	0.254	0.09	0.098	0.092	0.094	0.328	0.3	0.345	0.34	1.016
BPI2	0.177	0.166	0.189	0.168	0.189	0.247	0.214	0.167	0.226	0.247	0.247	0.221	0.245	0.087	0.095	0.089	0.091	0.316	0.29	0.333	0.329	0.545	0.903
BPI5	0.215	0.202	0.229	0.204	0.23	0.299	0.26	0.202	0.275	0.3	0.3	0.268	0.297	0.106	0.115	0.108	0.11	0.384	0.352	0.405	0.399	0.662	0.64	1.321
NMB3	0.198	0.185	0.211	0.187	0.211	0.255	0.221	0.172	0.192	0.21	0.21	0.188	0.208	0.262	0.284	0.268	0.273	0.172	0.158	0.182	0.179	0.186	0.18	0.218	0.864
NMB4	0.195	0.183	0.207	0.184	0.208	0.251	0.218	0.169	0.189	0.207	0.207	0.185	0.205	0.258	0.279	0.264	0.269	0.17	0.155	0.179	0.176	0.183	0.177	0.215	0.412	0.758
NMB5	0.213	0.2	0.227	0.202	0.227	0.274	0.238	0.185	0.207	0.226	0.226	0.202	0.224	0.282	0.306	0.289	0.294	0.186	0.17	0.195	0.193	0.2	0.193	0.235	0.451	0.444	0.825
Implied Correlations (Aggregate - Default model)
	FBP5	FBP4	FBP3	FBP2	FBP1	KF5	KF4	KF2	OSI5	OSI4	OSI3	OSI2	OSI1	TPS2	TPS3	TPS4	TPS5	IC1	IC2	IC3	IC4	BPI3	BPI2	BPI5	NMB3	NMB4	NMB5
FBP5	1
FBP4	0.635	1
FBP3	0.635	0.637	1
FBP2	0.604	0.605	0.606	1
FBP1	0.613	0.615	0.471	0.621	1
KF5	0.376	0.377	0.377	0.358	0.364	1
KF4	0.429	0.43	0.43	0.409	0.415	0.538	1
KF2	0.364	0.365	0.366	0.347	0.353	0.455	0.519	1
OSI5	0.374	0.375	0.375	0.357	0.362	0.301	0.344	0.292	1
OSI4	0.415	0.416	0.416	0.396	0.402	0.334	0.382	0.324	0.646	1
OSI3	0.414	0.415	0.415	0.394	0.4	0.333	0.38	0.323	0.583	0.647	1
OSI2	0.38	0.381	0.381	0.362	0.368	0.306	0.349	0.297	0.535	0.594	0.592	1
OSI1	0.384	0.385	0.385	0.366	0.372	0.309	0.353	0.3	0.542	0.601	0.402	0.549	1
TPS2	0.256	0.256	0.256	0.244	0.247	0.268	0.306	0.26	0.154	0.171	0.171	0.157	0.159	1
TPS3	0.26	0.261	0.261	0.248	0.252	0.273	0.311	0.264	0.157	0.174	0.174	0.159	0.161	0.57	1
TPS4	0.262	0.263	0.263	0.25	0.254	0.275	0.314	0.267	0.159	0.176	0.175	0.161	0.163	0.575	0.585	1
TPS5	0.258	0.259	0.259	0.246	0.25	0.271	0.309	0.262	0.156	0.173	0.172	0.158	0.16	0.566	0.576	0.581	1
IC1	0.212	0.213	0.213	0.202	0.205	0.172	0.196	0.167	0.172	0.191	0.19	0.174	0.176	0.129	0.131	0.132	0.13	1
IC2	0.208	0.208	0.208	0.198	0.201	0.169	0.192	0.163	0.168	0.187	0.186	0.171	0.173	0.126	0.128	0.129	0.127	0.588	1
IC3	0.232	0.232	0.232	0.221	0.224	0.188	0.215	0.182	0.188	0.208	0.207	0.19	0.193	0.14	0.143	0.144	0.142	0.569	0.558	1
IC4	0.235	0.236	0.236	0.224	0.228	0.191	0.218	0.185	0.19	0.211	0.21	0.193	0.195	0.142	0.145	0.146	0.144	0.578	0.566	0.631	1
BPI3	0.177	0.177	0.178	0.169	0.171	0.2	0.229	0.194	0.23	0.255	0.254	0.233	0.236	0.1	0.102	0.103	0.102	0.302	0.295	0.329	0.334	1
BPI2	0.181	0.182	0.182	0.173	0.176	0.205	0.234	0.199	0.235	0.261	0.26	0.239	0.242	0.103	0.105	0.106	0.104	0.309	0.303	0.338	0.343	0.569	1
BPI5	0.182	0.183	0.183	0.174	0.176	0.206	0.235	0.2	0.236	0.262	0.261	0.24	0.243	0.103	0.105	0.106	0.104	0.31	0.304	0.339	0.344	0.572	0.586	1
NMB3	0.207	0.207	0.207	0.197	0.2	0.217	0.248	0.21	0.205	0.227	0.226	0.208	0.21	0.316	0.322	0.324	0.319	0.172	0.169	0.188	0.191	0.198	0.203	0.204	1
NMB4	0.217	0.218	0.218	0.207	0.21	0.228	0.26	0.221	0.215	0.239	0.238	0.218	0.221	0.332	0.338	0.341	0.336	0.181	0.177	0.198	0.201	0.208	0.214	0.214	0.509	1
NMB5	0.228	0.228	0.228	0.217	0.22	0.239	0.273	0.232	0.225	0.25	0.249	0.229	0.231	0.348	0.354	0.357	0.352	0.19	0.186	0.207	0.21	0.218	0.224	0.225	0.534	0.561	1
Residual Covariances (Aggregate - Default model)
	FBP5	FBP4	FBP3	FBP2	FBP1	KF5	KF4	KF2	OSI5	OSI4	OSI3	OSI2	OSI1	TPS2	TPS3	TPS4	TPS5	IC1	IC2	IC3	IC4	BPI3	BPI2	BPI5	NMB3	NMB4	NMB5
FBP5	0
FBP4	0.019	0
FBP3	-0.005	0.008	0
FBP2	0.019	-0.037	0.008	0
FBP1	-0.023	0.008	0.001	-0.003	-0.001
KF5	-0.019	0.048	0.014	0.006	-0.019	0
KF4	0	-0.004	-0.012	0.095	0.019	0	0
KF2	-0.04	-0.034	-0.037	0.014	-0.01	-0.002	0.001	0
OSI5	0.048	-0.001	0.006	-0.007	0.032	0.038	-0.017	0.013	0
OSI4	0.024	0.019	-0.028	-0.022	-0.008	0.102	-0.028	-0.023	0	0
OSI3	0.055	0.012	0.025	-0.058	-0.034	0.086	-0.037	-0.04	-0.006	0.01	0
OSI2	0.028	0.025	0.011	0.062	-0.014	0.067	-0.007	0.033	0.002	-0.012	-0.014	0
OSI1	-0.035	-0.032	-0.083	-0.043	0.1	0.096	-0.029	-0.035	0.002	-0.003	0	0.016	0
TPS2	0.029	-0.007	0.009	0.103	0.098	-0.077	0.028	0.089	0.068	0.013	0.012	0.094	0.028	0
TPS3	0	-0.083	0.045	0.031	-0.012	-0.159	-0.019	0.037	0.055	-0.065	0.057	0.004	-0.013	0.011	0
TPS4	-0.046	-0.05	-0.003	0.043	0.031	-0.081	0.03	0.083	0.05	-0.043	-0.033	0	0.019	-0.017	-0.005	0
TPS5	-0.05	-0.059	-0.054	-0.005	0.021	-0.072	-0.018	0.045	0.036	-0.076	-0.043	-0.028	-0.029	-0.004	-0.015	0.03	0
IC1	-0.061	-0.096	-0.056	-0.051	0.081	-0.173	0.011	-0.063	-0.021	-0.045	-0.072	-0.067	0.056	0.042	0.032	-0.001	0.01	0
IC2	0.014	-0.041	-0.036	0.028	0.036	-0.06	0.015	0.052	0.028	0.002	-0.009	0.018	-0.018	0.057	0.02	0.008	-0.009	0	0
IC3	0.059	-0.051	0.062	0.037	0.037	0.048	0.063	-0.023	0.092	-0.006	0.068	0	0.018	0.028	0.048	-0.003	-0.025	-0.078	0.052	0
IC4	-0.047	-0.036	0.007	0.006	0.025	-0.059	0.044	-0.044	0.019	-0.016	-0.042	-0.059	0.026	-0.015	-0.004	-0.051	-0.056	0.073	-0.051	0.001	0
BPI3	-0.003	0.001	0.054	0.005	0.079	0.092	-0.003	-0.054	0.018	-0.024	0.048	-0.047	-0.021	0.029	0.067	-0.068	-0.014	0.02	-0.002	0.107	0.056	0
BPI2	-0.055	-0.073	-0.089	0.017	0.032	-0.04	-0.006	-0.05	-0.022	-0.072	-0.032	0.023	-0.046	0.037	-0.013	-0.061	-0.034	0.033	0.059	0.007	-0.028	-0.012	0
BPI5	0.008	-0.019	-0.042	0.052	0.088	0.106	0.023	-0.017	-0.001	0.019	0.053	0.039	0.046	0.066	0.049	-0.03	0.004	-0.042	-0.038	-0.057	-0.107	-0.01	0.021	0
NMB3	-0.033	-0.082	-0.014	-0.076	-0.018	0.019	-0.064	0.006	-0.008	-0.043	0.054	-0.01	-0.072	0.014	0.118	-0.063	-0.043	0.002	0.003	0.066	-0.038	0.066	-0.02	0.077	0
NMB4	0.031	0.003	-0.016	0.039	0.066	-0.033	-0.002	0.032	-0.002	-0.017	-0.037	-0.003	0.025	0.038	0.025	0.005	-0.012	0.025	-0.001	-0.014	-0.041	-0.053	-0.029	0.01	-0.007	0
NMB5	0.046	-0.015	-0.015	-0.004	0.035	-0.001	-0.005	0.061	0.086	-0.035	0.011	0.031	0.018	-0.016	0.011	-0.045	-0.008	0.025	0.025	0.028	-0.033	0.019	-0.022	-0.009	0	0.005	0
Standardized Residual Covariances (Aggregate - Default model)
	FBP5	FBP4	FBP3	FBP2	FBP1	KF5	KF4	KF2	OSI5	OSI4	OSI3	OSI2	OSI1	TPS2	TPS3	TPS4	TPS5	IC1	IC2	IC3	IC4	BPI3	BPI2	BPI5	NMB3	NMB4	NMB5
FBP5	0
FBP4	0.392	0
FBP3	-0.083	0.16	0
FBP2	0.357	-0.767	0.137	0
FBP1	-0.394	0.141	0.012	-0.054	-0.008
KF5	-0.331	0.881	0.229	0.107	-0.289	0
KF4	0.008	-0.101	-0.25	2.129	0.376	0	0
KF2	-0.993	-0.881	-0.859	0.354	-0.214	-0.033	0.021	0
OSI5	1.019	-0.013	0.129	-0.15	0.63	0.666	-0.382	0.335	0
OSI4	0.508	0.442	-0.571	-0.486	-0.147	1.831	-0.651	-0.599	0	0
OSI3	1.174	0.28	0.507	-1.249	-0.666	1.536	-0.844	-1.013	-0.127	0.208	0
OSI2	0.615	0.593	0.228	1.397	-0.284	1.226	-0.162	0.865	0.041	-0.256	-0.297	0
OSI1	-0.701	-0.692	-1.569	-0.873	1.837	1.616	-0.642	-0.855	0.041	-0.051	0	0.321	0
TPS2	0.732	-0.187	0.201	2.59	2.235	-1.571	0.732	2.604	1.765	0.355	0.326	2.538	0.692	0
TPS3	0.007	-2.081	0.985	0.738	-0.259	-3.031	-0.476	1.015	1.35	-1.608	1.412	0.09	-0.29	0.259	0
TPS4	-1.141	-1.347	-0.076	1.088	0.697	-1.651	0.787	2.433	1.293	-1.133	-0.868	0.008	0.458	-0.453	-0.122	0
TPS5	-1.207	-1.527	-1.244	-0.132	0.466	-1.413	-0.464	1.266	0.916	-1.933	-1.097	-0.744	-0.694	-0.113	-0.344	0.755	0
IC1	-1.273	-2.152	-1.1	-1.084	1.535	-2.977	0.237	-1.544	-0.447	-0.984	-1.568	-1.491	1.131	1.032	0.733	-0.019	0.231	0
IC2	0.315	-0.982	-0.765	0.637	0.726	-1.108	0.367	1.376	0.644	0.043	-0.201	0.424	-0.392	1.498	0.486	0.215	-0.239	0	0
IC3	1.28	-1.172	1.261	0.816	0.723	0.846	1.467	-0.592	2.033	-0.125	1.523	-0.006	0.387	0.72	1.15	-0.077	-0.622	-1.431	1.031	0
IC4	-1.042	-0.852	0.139	0.136	0.508	-1.071	1.059	-1.141	0.441	-0.381	-0.971	-1.39	0.551	-0.381	-0.102	-1.333	-1.414	1.371	-1.041	0.022	0
BPI3	-0.06	0.018	1.136	0.123	1.608	1.671	-0.072	-1.426	0.403	-0.557	1.104	-1.105	-0.442	0.757	1.659	-1.793	-0.366	0.424	-0.054	2.311	1.238	0
BPI2	-1.313	-1.868	-1.998	0.401	0.695	-0.773	-0.155	-1.398	-0.533	-1.759	-0.765	0.573	-1.04	1.037	-0.334	-1.714	-0.924	0.735	1.406	0.167	-0.661	-0.26	0
BPI5	0.166	-0.401	-0.788	1.032	1.572	1.687	0.473	-0.39	-0.029	0.387	1.058	0.81	0.855	1.523	1.067	-0.703	0.094	-0.768	-0.749	-1.065	-2.072	-0.182	0.398	0
NMB3	-0.812	-2.114	-0.32	-1.852	-0.388	0.37	-1.654	0.183	-0.208	-1.076	1.342	-0.253	-1.678	0.393	3.007	-1.721	-1.132	0.039	0.074	1.592	-0.945	1.641	-0.523	1.681	0
NMB4	0.8	0.08	-0.384	1.006	1.559	-0.695	-0.053	0.961	-0.057	-0.463	-0.984	-0.076	0.624	1.088	0.674	0.143	-0.323	0.62	-0.033	-0.366	-1.093	-1.409	-0.821	0.241	-0.192	0
NMB5	1.134	-0.407	-0.34	-0.091	0.778	-0.03	-0.136	1.77	2.171	-0.883	0.281	0.801	0.434	-0.447	0.28	-1.249	-0.214	0.586	0.627	0.681	-0.841	0.48	-0.594	-0.209	0.001	0.136	0
Factor Score Weights (Aggregate - Default model)
	FBP5	FBP4	FBP3	FBP2	FBP1	KF5	KF4	KF2	OSI5	OSI4	OSI3	OSI2	OSI1	TPS2	TPS3	TPS4	TPS5	IC1	IC2	IC3	IC4	BPI3	BPI2	BPI5	NMB3	NMB4	NMB5
FBP	0.157	0.17	0.23	0.112	0.194	0.014	0.029	0.018	0.008	0.013	0.026	0.01	0.021	0.007	0.007	0.008	0.008	0.004	0.004	0.007	0.008	-0.003	-0.004	-0.003	-0.001	-0.001	-0.001
KF	0.019	0.021	0.028	0.014	0.024	0.107	0.221	0.143	0.007	0.011	0.023	0.009	0.018	0.018	0.018	0.02	0.019	0.001	0.001	0.001	0.002	0.01	0.012	0.01	0.004	0.005	0.006
OSI	0.012	0.013	0.017	0.008	0.015	0.008	0.015	0.01	0.085	0.142	0.286	0.113	0.225	-0.004	-0.004	-0.004	-0.004	0	0	0	0	0.008	0.01	0.008	0.006	0.008	0.009
TPS	0.007	0.007	0.01	0.005	0.008	0.012	0.024	0.015	-0.002	-0.003	-0.007	-0.003	-0.005	0.187	0.187	0.207	0.188	0.001	0.001	0.001	0.002	-0.004	-0.005	-0.004	0.026	0.032	0.036
IC	0.007	0.008	0.011	0.005	0.009	0.001	0.002	0.001	0	0	0	0	0	0.002	0.002	0.002	0.002	0.147	0.145	0.242	0.266	0.027	0.031	0.026	0.006	0.008	0.009
BPI	-0.004	-0.005	-0.006	-0.003	-0.005	0.009	0.019	0.012	0.007	0.012	0.023	0.009	0.018	-0.006	-0.006	-0.007	-0.006	0.021	0.021	0.035	0.039	0.259	0.301	0.252	0.015	0.018	0.021
NMB	-0.001	-0.001	-0.001	-0.001	-0.001	0.004	0.007	0.005	0.005	0.008	0.016	0.006	0.013	0.034	0.034	0.037	0.034	0.004	0.004	0.007	0.008	0.013	0.015	0.013	0.193	0.24	0.272
Total Effects (Aggregate - Default model)
	FBP	KF	OSI	TPS	IC	BPI	NMB
FBP5	0.937	0	0	0	0	0	0
FBP4	0.88	0	0	0	0	0	0
FBP3	0.998	0	0	0	0	0	0
FBP2	0.889	0	0	0	0	0	0
FBP1	1	0	0	0	0	0	0
KF5	0	1.48	0	0	0	0	0
KF4	0	1.285	0	0	0	0	0
KF2	0	1	0	0	0	0	0
OSI5	0	0	0.923	0	0	0	0
OSI4	0	0	1.007	0	0	0	0
OSI3	0	0	1.009	0	0	0	0
OSI2	0	0	0.902	0	0	0	0
OSI1	0	0	1	0	0	0	0
TPS2	0	0	0	0.959	0	0	0
TPS3	0	0	0	1.04	0	0	0
TPS4	0	0	0	0.982	0	0	0
TPS5	0	0	0	1	0	0	0
IC1	0	0	0	0	0.962	0	0
IC2	0	0	0	0	0.882	0	0
IC3	0	0	0	0	1.013	0	0
IC4	0	0	0	0	1	0	0
BPI3	0	0	0	0	0	0.853	0
BPI2	0	0	0	0	0	0.824	0
BPI5	0	0	0	0	0	1	0
NMB3	0	0	0	0	0	0	0.929
NMB4	0	0	0	0	0	0	0.914
NMB5	0	0	0	0	0	0	1
Standardized Total Effects (Aggregate - Default model)
	FBP	KF	OSI	TPS	IC	BPI	NMB
FBP5	0.796	0	0	0	0	0	0
FBP4	0.798	0	0	0	0	0	0
FBP3	0.798	0	0	0	0	0	0
FBP2	0.759	0	0	0	0	0	0
FBP1	0.77	0	0	0	0	0	0
KF5	0	0.685	0	0	0	0	0
KF4	0	0.782	0	0	0	0	0
KF2	0	0.664	0	0	0	0	0
OSI5	0	0	0.726	0	0	0	0
OSI4	0	0	0.805	0	0	0	0
OSI3	0	0	0.803	0	0	0	0
OSI2	0	0	0.737	0	0	0	0
OSI1	0	0	0.746	0	0	0	0
TPS2	0	0	0	0.748	0	0	0
TPS3	0	0	0	0.761	0	0	0
TPS4	0	0	0	0.768	0	0	0
TPS5	0	0	0	0.756	0	0	0
IC1	0	0	0	0	0.722	0	0
IC2	0	0	0	0	0.707	0	0
IC3	0	0	0	0	0.788	0	0
IC4	0	0	0	0	0.8	0	0
BPI3	0	0	0	0	0	0.745	0
BPI2	0	0	0	0	0	0.764	0
BPI5	0	0	0	0	0	0.767	0
NMB3	0	0	0	0	0	0	0.696
NMB4	0	0	0	0	0	0	0.732
NMB5	0	0	0	0	0	0	0.767
Direct Effects (Aggregate - Default model)
	FBP	KF	OSI	TPS	IC	BPI	NMB
FBP5	0.937	0	0	0	0	0	0
FBP4	0.88	0	0	0	0	0	0
FBP3	0.998	0	0	0	0	0	0
FBP2	0.889	0	0	0	0	0	0
FBP1	1	0	0	0	0	0	0
KF5	0	1.48	0	0	0	0	0
KF4	0	1.285	0	0	0	0	0
KF2	0	1	0	0	0	0	0
OSI5	0	0	0.923	0	0	0	0
OSI4	0	0	1.007	0	0	0	0
OSI3	0	0	1.009	0	0	0	0
OSI2	0	0	0.902	0	0	0	0
OSI1	0	0	1	0	0	0	0
TPS2	0	0	0	0.959	0	0	0
TPS3	0	0	0	1.04	0	0	0
TPS4	0	0	0	0.982	0	0	0
TPS5	0	0	0	1	0	0	0
IC1	0	0	0	0	0.962	0	0
IC2	0	0	0	0	0.882	0	0
IC3	0	0	0	0	1.013	0	0
IC4	0	0	0	0	1	0	0
BPI3	0	0	0	0	0	0.853	0
BPI2	0	0	0	0	0	0.824	0
BPI5	0	0	0	0	0	1	0
NMB3	0	0	0	0	0	0	0.929
NMB4	0	0	0	0	0	0	0.914
NMB5	0	0	0	0	0	0	1
Standardized Direct Effects (Aggregate - Default model)
	FBP	KF	OSI	TPS	IC	BPI	NMB
FBP5	0.796	0	0	0	0	0	0
FBP4	0.798	0	0	0	0	0	0
FBP3	0.798	0	0	0	0	0	0
FBP2	0.759	0	0	0	0	0	0
FBP1	0.77	0	0	0	0	0	0
KF5	0	0.685	0	0	0	0	0
KF4	0	0.782	0	0	0	0	0
KF2	0	0.664	0	0	0	0	0
OSI5	0	0	0.726	0	0	0	0
OSI4	0	0	0.805	0	0	0	0
OSI3	0	0	0.803	0	0	0	0
OSI2	0	0	0.737	0	0	0	0
OSI1	0	0	0.746	0	0	0	0
TPS2	0	0	0	0.748	0	0	0
TPS3	0	0	0	0.761	0	0	0
TPS4	0	0	0	0.768	0	0	0
TPS5	0	0	0	0.756	0	0	0
IC1	0	0	0	0	0.722	0	0
IC2	0	0	0	0	0.707	0	0
IC3	0	0	0	0	0.788	0	0
IC4	0	0	0	0	0.8	0	0
BPI3	0	0	0	0	0	0.745	0
BPI2	0	0	0	0	0	0.764	0
BPI5	0	0	0	0	0	0.767	0
NMB3	0	0	0	0	0	0	0.696
NMB4	0	0	0	0	0	0	0.732
NMB5	0	0	0	0	0	0	0.767
Indirect Effects (Aggregate - Default model)
	FBP	KF	OSI	TPS	IC	BPI	NMB
FBP5	0	0	0	0	0	0	0
FBP4	0	0	0	0	0	0	0
FBP3	0	0	0	0	0	0	0
FBP2	0	0	0	0	0	0	0
FBP1	0	0	0	0	0	0	0
KF5	0	0	0	0	0	0	0
KF4	0	0	0	0	0	0	0
KF2	0	0	0	0	0	0	0
OSI5	0	0	0	0	0	0	0
OSI4	0	0	0	0	0	0	0
OSI3	0	0	0	0	0	0	0
OSI2	0	0	0	0	0	0	0
OSI1	0	0	0	0	0	0	0
TPS2	0	0	0	0	0	0	0
TPS3	0	0	0	0	0	0	0
TPS4	0	0	0	0	0	0	0
TPS5	0	0	0	0	0	0	0
IC1	0	0	0	0	0	0	0
IC2	0	0	0	0	0	0	0
IC3	0	0	0	0	0	0	0
IC4	0	0	0	0	0	0	0
BPI3	0	0	0	0	0	0	0
BPI2	0	0	0	0	0	0	0
BPI5	0	0	0	0	0	0	0
NMB3	0	0	0	0	0	0	0
NMB4	0	0	0	0	0	0	0
NMB5	0	0	0	0	0	0	0
Standardized Indirect Effects (Aggregate - Default model)
	FBP	KF	OSI	TPS	IC	BPI	NMB
FBP5	0	0	0	0	0	0	0
FBP4	0	0	0	0	0	0	0
FBP3	0	0	0	0	0	0	0
FBP2	0	0	0	0	0	0	0
FBP1	0	0	0	0	0	0	0
KF5	0	0	0	0	0	0	0
KF4	0	0	0	0	0	0	0
KF2	0	0	0	0	0	0	0
OSI5	0	0	0	0	0	0	0
OSI4	0	0	0	0	0	0	0
OSI3	0	0	0	0	0	0	0
OSI2	0	0	0	0	0	0	0
OSI1	0	0	0	0	0	0	0
TPS2	0	0	0	0	0	0	0
TPS3	0	0	0	0	0	0	0
TPS4	0	0	0	0	0	0	0
TPS5	0	0	0	0	0	0	0
IC1	0	0	0	0	0	0	0
IC2	0	0	0	0	0	0	0
IC3	0	0	0	0	0	0	0
IC4	0	0	0	0	0	0	0
BPI3	0	0	0	0	0	0	0
BPI2	0	0	0	0	0	0	0
BPI5	0	0	0	0	0	0	0
NMB3	0	0	0	0	0	0	0
NMB4	0	0	0	0	0	0	0
NMB5	0	0	0	0	0	0	0
Model Fit Summary
CMIN
Model	NPAR	CMIN	DF	P	CMIN/DF
Default model	81	794.159	297	0	2.674
Saturated model	378	0	0
Independence model	27	7859.46	351	0	22.392
RMR, GFI
Model	RMR	GFI	AGFI	PGFI
Default model	0.043	0.901	0.874	0.708
Saturated model	0	1
Independence model	0.308	0.281	0.226	0.261
Baseline Comparisons
Model	NFI	RFI	IFI	TLI	CFI
	Delta1	rho1	Delta2	rho2
Default model	0.899	0.881	0.934	0.922	0.934
Saturated model	1		1		1
Independence model	0	0	0	0	0
Parsimony-Adjusted Measures
Model	PRATIO	PNFI	PCFI
Default model	0.846	0.761	0.79
Saturated model	0	0	0
Independence model	1	0	0
NCP
Model	NCP	LO 90	HI 90
Default model	497.159	417.361	584.613
Saturated model	0	0	0
Independence model	7508.46	7223.28	7800
FMIN
Model	FMIN	F0	LO 90	HI 90
Default model	1.413	0.885	0.743	1.04
Saturated model	0	0	0	0
Independence model	13.985	13.36	12.853	13.879
RMSEA
Model	RMSEA	LO 90	HI 90	PCLOSE
Default model	0.055	0.05	0.059	0.05
Independence model	0.195	0.191	0.199	0
AIC
Model	AIC	BCC	BIC	CAIC
Default model	956.159	964.653	1307.15	1388.15
Saturated model	756	795.64	2393.98	2771.98
Independence model	7913.46	7916.29	8030.45	8057.45
ECVI
Model	ECVI	LO 90	HI 90	MECVI
Default model	1.701	1.559	1.857	1.716
Saturated model	1.345	1.345	1.345	1.416
Independence model	14.081	13.573	14.6	14.086
HOELTER
Model	HOELTER	HOELTER
	0.05	0.01
Default model	240	253
Independence model	29	30

## Sheet: HTMT
Implied Correlations (Aggregate - Default model)
	FBP5	FBP4	FBP3	FBP2	FBP1	KF5	KF4	KF2	OSI5	OSI4	OSI3	OSI2	OSI1	TPS2	TPS3	TPS4	TPS5	IC1	IC2	IC3	IC4	BPI3	BPI2	BPI5	NMB3	NMB4	NMB5
FBP5
FBP4	0.635
FBP3	0.635	0.637
FBP2	0.604	0.605	0.606
FBP1	0.613	0.615	0.471	0.621
KF5	0.376	0.377	0.377	0.358	0.364
KF4	0.429	0.43	0.43	0.409	0.415	0.538
KF2	0.364	0.365	0.366	0.347	0.353	0.455	0.519
OSI5	0.374	0.375	0.375	0.357	0.362	0.301	0.344	0.292
OSI4	0.415	0.416	0.416	0.396	0.402	0.334	0.382	0.324	0.646
OSI3	0.414	0.415	0.415	0.394	0.4	0.333	0.38	0.323	0.583	0.647
OSI2	0.38	0.381	0.381	0.362	0.368	0.306	0.349	0.297	0.535	0.594	0.592
OSI1	0.384	0.385	0.385	0.366	0.372	0.309	0.353	0.3	0.542	0.601	0.402	0.549
TPS2	0.256	0.256	0.256	0.244	0.247	0.268	0.306	0.26	0.154	0.171	0.171	0.157	0.159
TPS3	0.26	0.261	0.261	0.248	0.252	0.273	0.311	0.264	0.157	0.174	0.174	0.159	0.161	0.57
TPS4	0.262	0.263	0.263	0.25	0.254	0.275	0.314	0.267	0.159	0.176	0.175	0.161	0.163	0.575	0.585
TPS5	0.258	0.259	0.259	0.246	0.25	0.271	0.309	0.262	0.156	0.173	0.172	0.158	0.16	0.566	0.576	0.581
IC1	0.212	0.213	0.213	0.202	0.205	0.172	0.196	0.167	0.172	0.191	0.19	0.174	0.176	0.129	0.131	0.132	0.13
IC2	0.208	0.208	0.208	0.198	0.201	0.169	0.192	0.163	0.168	0.187	0.186	0.171	0.173	0.126	0.128	0.129	0.127	0.588
IC3	0.232	0.232	0.232	0.221	0.224	0.188	0.215	0.182	0.188	0.208	0.207	0.19	0.193	0.14	0.143	0.144	0.142	0.569	0.558
IC4	0.235	0.236	0.236	0.224	0.228	0.191	0.218	0.185	0.19	0.211	0.21	0.193	0.195	0.142	0.145	0.146	0.144	0.578	0.566	0.631
BPI3	0.177	0.177	0.178	0.169	0.171	0.2	0.229	0.194	0.23	0.255	0.254	0.233	0.236	0.1	0.102	0.103	0.102	0.302	0.295	0.329	0.334
BPI2	0.181	0.182	0.182	0.173	0.176	0.205	0.234	0.199	0.235	0.261	0.26	0.239	0.242	0.103	0.105	0.106	0.104	0.309	0.303	0.338	0.343	0.569
BPI5	0.182	0.183	0.183	0.174	0.176	0.206	0.235	0.2	0.236	0.262	0.261	0.24	0.243	0.103	0.105	0.106	0.104	0.31	0.304	0.339	0.344	0.572	0.586
NMB3	0.207	0.207	0.207	0.197	0.2	0.217	0.248	0.21	0.205	0.227	0.226	0.208	0.21	0.316	0.322	0.324	0.319	0.172	0.169	0.188	0.191	0.198	0.203	0.204
NMB4	0.217	0.218	0.218	0.207	0.21	0.228	0.26	0.221	0.215	0.239	0.238	0.218	0.221	0.332	0.338	0.341	0.336	0.181	0.177	0.198	0.201	0.208	0.214	0.214	0.509
NMB5	0.228	0.228	0.228	0.217	0.22	0.239	0.273	0.232	0.225	0.25	0.249	0.229	0.231	0.348	0.354	0.357	0.352	0.19	0.186	0.207	0.21	0.218	0.224	0.225	0.534	0.561
			Heterotrait-monotrait ratio of correlations (HTMT)
				FBP	KF	OSI	TPS	IC	BPI	NMB
			FBP
			KF	0.695866
			OSI	0.660996	0.613312
			TPS	0.432865	0.522995	0.287441
			IC	0.368405	0.34445	0.327888	0.235276
			BPI	0.301139	0.392344	0.42944	0.179962	0.554443
			NMB	0.376397	0.455483	0.409827	0.606776	0.339208	0.382128

## Sheet: Harman
Total Variance Explained
Factor	Initial Eigenvalues			Extraction Sums of Squared Loadings
	Total	% of Variance	Cumulative %	Total	% of Variance	Cumulative %
1	8.49066	31.4469	31.4469	7.8145	28.9426	28.9426
2	2.68279	9.93628	41.3832
3	2.33986	8.66616	50.0493
4	1.65661	6.13559	56.1849
5	1.24694	4.61829	60.8032
6	1.05929	3.92331	64.7265
7	0.951443	3.52386	68.2504
8	0.878851	3.25501	71.5054
9	0.826644	3.06164	74.567
10	0.602257	2.23058	76.7976
11	0.552864	2.04765	78.8453
12	0.514736	1.90643	80.7517
13	0.487174	1.80435	82.5561
14	0.468657	1.73576	84.2918
15	0.439113	1.62634	85.9182
16	0.427386	1.58291	87.5011
17	0.398402	1.47556	88.9766
18	0.370429	1.37196	90.3486
19	0.358514	1.32783	91.6764
20	0.346786	1.28439	92.9608
21	0.335957	1.24429	94.2051
22	0.30997	1.14804	95.3531
23	0.29509	1.09293	96.4461
24	0.287262	1.06393	97.51
25	0.267948	0.992399	98.5024
26	0.209723	0.776753	99.2792
27	0.194628	0.720845	100
Extraction Method: Principal Axis Factoring.

## Sheet: CLF
Estimates (Group number 1 - Default model)
Scalar Estimates (Group number 1 - Default model)
											ไม่ต้องใส่ เพราะใช้ Harman แทน
Maximum Likelihood Estimates
Regression Weights: (Group number 1 - Default model)
			Estimate	S.E.	C.R.	P	Label
NMB5	<---	NMB	1
NMB4	<---	NMB	0.882	0.115	7.661	***	par_2
NMB3	<---	NMB	0.928	0.129	7.173	***	par_3
BPI5	<---	BPI	1
BPI2	<---	BPI	0.875	0.075	11.648	***	par_4
BPI3	<---	BPI	0.859	0.074	11.559	***	par_5
IC4	<---	IC	1
IC3	<---	IC	0.877	0.07	12.497	***	par_6
IC2	<---	IC	0.746	0.072	10.289	***	par_7
IC1	<---	IC	0.889	0.067	13.231	***	par_8
TPS5	<---	TPS	1
TPS4	<---	TPS	0.963	0.088	10.9	***	par_9
TPS3	<---	TPS	0.853	0.094	9.033	***	par_10
TPS2	<---	TPS	0.734	0.082	8.953	***	par_11
OSI1	<---	OSI	1
OSI2	<---	OSI	0.856	0.071	12.105	***	par_12
OSI3	<---	OSI	1.013	0.089	11.443	***	par_13
OSI4	<---	OSI	1.061	0.081	13.089	***	par_14
OSI5	<---	OSI	0.836	0.073	11.442	***	par_15
KF2	<---	KF	1
KF4	<---	KF	2.927	1.379	2.123	0.034	par_16
KF5	<---	KF	4.642	2.346	1.979	0.048	par_17
FBP1	<---	FBP	1
FBP2	<---	FBP	0.913	0.073	12.427	***	par_18
FBP3	<---	FBP	1.129	0.101	11.214	***	par_19
FBP4	<---	FBP	1.061	0.089	11.953	***	par_20
FBP5	<---	FBP	1.055	0.088	12.037	***	par_21
NMB3	<---	CLF	0.47	0.028	16.578	***	a
NMB4	<---	CLF	0.47	0.028	16.578	***	a
NMB5	<---	CLF	0.47	0.028	16.578	***	a
BPI3	<---	CLF	0.47	0.028	16.578	***	a
BPI2	<---	CLF	0.47	0.028	16.578	***	a
BPI5	<---	CLF	0.47	0.028	16.578	***	a
FBP5	<---	CLF	0.47	0.028	16.578	***	a
FBP4	<---	CLF	0.47	0.028	16.578	***	a
FBP3	<---	CLF	0.47	0.028	16.578	***	a
FBP2	<---	CLF	0.47	0.028	16.578	***	a
FBP1	<---	CLF	0.47	0.028	16.578	***	a
OSI5	<---	CLF	0.47	0.028	16.578	***	a
OSI4	<---	CLF	0.47	0.028	16.578	***	a
OSI3	<---	CLF	0.47	0.028	16.578	***	a
OSI2	<---	CLF	0.47	0.028	16.578	***	a
OSI1	<---	CLF	0.47	0.028	16.578	***	a
KF5	<---	CLF	0.47	0.028	16.578	***	a
KF4	<---	CLF	0.47	0.028	16.578	***	a
KF2	<---	CLF	0.47	0.028	16.578	***	a
IC1	<---	CLF	0.47	0.028	16.578	***	a
IC2	<---	CLF	0.47	0.028	16.578	***	a
IC3	<---	CLF	0.47	0.028	16.578	***	a
IC4	<---	CLF	0.47	0.028	16.578	***	a
TPS2	<---	CLF	0.47	0.028	16.578	***	a
TPS3	<---	CLF	0.47	0.028	16.578	***	a
TPS4	<---	CLF	0.47	0.028	16.578	***	a
TPS5	<---	CLF	0.47	0.028	16.578	***	a
Standardized Regression Weights: (Group number 1 - Default model)							Standardized Regression Weights: (Group number 1 - Default model)
			Estimate							Estimate
NMB5	<---	NMB	0.565				NMB5	<---	NMB	0.767			0.202
NMB4	<---	NMB	0.51				NMB4	<---	NMB	0.732			0.222
NMB3	<---	NMB	0.502				NMB3	<---	NMB	0.696			0.194
BPI5	<---	BPI	0.637				BPI5	<---	BPI	0.767			0.13
BPI2	<---	BPI	0.643				BPI2	<---	BPI	0.764			0.121
BPI3	<---	BPI	0.607				BPI3	<---	BPI	0.745			0.138
IC4	<---	IC	0.707				IC4	<---	IC	0.8			0.093
IC3	<---	IC	0.623				IC3	<---	IC	0.788			0.165
IC2	<---	IC	0.538				IC2	<---	IC	0.707			0.169
IC1	<---	IC	0.6				IC1	<---	IC	0.722			0.122
TPS5	<---	TPS	0.571				TPS5	<---	TPS	0.756			0.185
TPS4	<---	TPS	0.57				TPS4	<---	TPS	0.768			0.198
TPS3	<---	TPS	0.491				TPS3	<---	TPS	0.761			0.27
TPS2	<---	TPS	0.449				TPS2	<---	TPS	0.748			0.299
OSI1	<---	OSI	0.613				OSI1	<---	OSI	0.746			0.133
OSI2	<---	OSI	0.573				OSI2	<---	OSI	0.737			0.164
OSI3	<---	OSI	0.663				OSI3	<---	OSI	0.803			0.14
OSI4	<---	OSI	0.684				OSI4	<---	OSI	0.805			0.121
OSI5	<---	OSI	0.549				OSI5	<---	OSI	0.726			0.177
KF2	<---	KF	0.301				KF2	<---	KF	0.664			0.363
KF4	<---	KF	0.814				KF4	<---	KF	0.782			0.032
KF5	<---	KF	0.971				KF5	<---	KF	0.685			0.286
FBP1	<---	FBP	0.58				FBP1	<---	FBP	0.77			0.19
FBP2	<---	FBP	0.573				FBP2	<---	FBP	0.759			0.186
FBP3	<---	FBP	0.66				FBP3	<---	FBP	0.798			0.138
FBP4	<---	FBP	0.674				FBP4	<---	FBP	0.798			0.124
FBP5	<---	FBP	0.652				FBP5	<---	FBP	0.796			0.144
NMB3	<---	CLF	0.498
NMB4	<---	CLF	0.533
NMB5	<---	CLF	0.52
BPI3	<---	CLF	0.454
BPI2	<---	CLF	0.472
BPI5	<---	CLF	0.409
FBP5	<---	CLF	0.461
FBP4	<---	CLF	0.473
FBP3	<---	CLF	0.436
FBP2	<---	CLF	0.468
FBP1	<---	CLF	0.432
OSI5	<---	CLF	0.467
OSI4	<---	CLF	0.459
OSI3	<---	CLF	0.465
OSI2	<---	CLF	0.476
OSI1	<---	CLF	0.436
KF5	<---	CLF	0.367
KF4	<---	CLF	0.488
KF2	<---	CLF	0.529
IC1	<---	CLF	0.43
IC2	<---	CLF	0.459
IC3	<---	CLF	0.453
IC4	<---	CLF	0.451
TPS2	<---	CLF	0.552
TPS3	<---	CLF	0.519
TPS4	<---	CLF	0.534
TPS5	<---	CLF	0.515
Covariances: (Group number 1 - Default model)
			Estimate	S.E.	C.R.	P	Label
NMB	<-->	BPI	0.011	0.038	0.287	0.774	par_28
NMB	<-->	IC	-0.022	0.036	-0.609	0.542	par_29
NMB	<-->	TPS	0.047	0.036	1.303	0.193	par_30
NMB	<-->	OSI	0.01	0.034	0.295	0.768	par_31
NMB	<-->	KF	0.008	0.011	0.726	0.468	par_32
NMB	<-->	FBP	-0.022	0.035	-0.643	0.52	par_33
BPI	<-->	IC	0.206	0.046	4.505	***	par_34
BPI	<-->	TPS	-0.149	0.039	-3.784	***	par_35
BPI	<-->	OSI	0.088	0.042	2.081	0.037	par_36
BPI	<-->	KF	0.029	0.017	1.685	0.092	par_37
BPI	<-->	FBP	-0.018	0.039	-0.45	0.653	par_38
IC	<-->	TPS	-0.117	0.039	-3.02	0.003	par_39
IC	<-->	OSI	0.015	0.038	0.395	0.693	par_40
IC	<-->	KF	0.011	0.012	0.922	0.356	par_41
IC	<-->	FBP	0.026	0.039	0.658	0.51	par_42
TPS	<-->	OSI	-0.086	0.038	-2.289	0.022	par_43
TPS	<-->	KF	0.005	0.012	0.39	0.697	par_44
TPS	<-->	FBP	-0.013	0.039	-0.325	0.745	par_45
OSI	<-->	KF	0.058	0.034	1.729	0.084	par_46
OSI	<-->	FBP	0.197	0.046	4.323	***	par_47
KF	<-->	FBP	0.063	0.039	1.619	0.105	par_48
e21	<-->	e22	-0.519	0.419	-1.239	0.215	par_22
e15	<-->	e17	-0.21	0.026	-8.051	***	par_23
e18	<-->	e19	0.067	0.023	2.918	0.004	par_24
e23	<-->	e24	0.071	0.028	2.496	0.013	par_25
e23	<-->	e25	-0.156	0.027	-5.796	***	par_26
e9	<-->	e10	0.091	0.031	2.897	0.004	par_27
Correlations: (Group number 1 - Default model)
			Estimate
NMB	<-->	BPI	0.029
NMB	<-->	IC	-0.058
NMB	<-->	TPS	0.176
NMB	<-->	OSI	0.03
NMB	<-->	KF	0.056
NMB	<-->	FBP	-0.069
BPI	<-->	IC	0.381
BPI	<-->	TPS	-0.389
BPI	<-->	OSI	0.181
BPI	<-->	KF	0.147
BPI	<-->	FBP	-0.038
IC	<-->	TPS	-0.305
IC	<-->	OSI	0.031
IC	<-->	KF	0.055
IC	<-->	FBP	0.055
TPS	<-->	OSI	-0.25
TPS	<-->	KF	0.032
TPS	<-->	FBP	-0.038
OSI	<-->	KF	0.33
OSI	<-->	FBP	0.472
KF	<-->	FBP	0.372
e15	<-->	e17	-0.498
e18	<-->	e19	0.166
e23	<-->	e24	0.139
e23	<-->	e25	-0.314
e9	<-->	e10	0.17
Variances: (Group number 1 - Default model)
			Estimate	S.E.	C.R.	P	Label
CLF			1
NMB			0.261	0.054	4.868	***	par_49
BPI			0.537	0.082	6.51	***	par_50
IC			0.546	0.067	8.141	***	par_51
TPS			0.272	0.05	5.405	***	par_52
OSI			0.437	0.068	6.468	***	par_53
KF			0.072	0.041	1.734	0.083	par_54
FBP			0.399	0.075	5.299	***	par_55
e1			0.336	0.037	9.103	***	par_56
e2			0.356	0.032	11.129	***	par_57
e3			0.447	0.039	11.573	***	par_58
e4			0.565	0.05	11.289	***	par_59
e5			0.362	0.036	10.092	***	par_60
e6			0.458	0.039	11.641	***	par_61
e7			0.323	0.039	8.35	***	par_62
e8			0.439	0.037	11.723	***	par_63
e9			0.525	0.041	12.813	***	par_64
e10			0.544	0.043	12.646	***	par_65
e11			0.342	0.029	11.73	***	par_66
e12			0.303	0.027	11.226	***	par_67
e13			0.401	0.03	13.323	***	par_68
e14			0.36	0.026	13.823	***	par_69
e15			0.506	0.04	12.594	***	par_70
e16			0.435	0.029	14.788	***	par_71
e17			0.352	0.031	11.181	***	par_72
e18			0.338	0.029	11.847	***	par_73
e19			0.487	0.033	14.676	***	par_74
e20			0.499	0.04	12.624	***	par_75
e21			0.091	0.257	0.355	0.723	par_76
e22			-0.127	0.725	-0.175	0.861	par_77
e23			0.565	0.043	13.261	***	par_78
e24			0.458	0.033	14.092	***	par_79
e25			0.437	0.035	12.491	***	par_80
e26			0.319	0.026	12.345	***	par_81
e27			0.378	0.029	13.167	***	par_82
Squared Multiple Correlations: (Group number 1 - Default model)
			Estimate
FBP5			0.637
FBP4			0.678
FBP3			0.625
FBP2			0.547
FBP1			0.523
KF5			1.077
KF4			0.902
KF2			0.37
OSI5			0.52
OSI4			0.679
OSI3			0.656
OSI2			0.555
OSI1			0.565
TPS2			0.506
TPS3			0.511
TPS4			0.61
TPS5			0.591
IC1			0.545
IC2			0.5
IC3			0.594
IC4			0.704
BPI3			0.574
BPI2			0.636
BPI5			0.573
NMB3			0.499
NMB4			0.544
NMB5			0.59
Matrices (Group number 1 - Default model)
Implied (for all variables) Covariances (Group number 1 - Default model)
	CLF	FBP	KF	OSI	TPS	IC	BPI	NMB	FBP5	FBP4	FBP3	FBP2	FBP1	KF5	KF4	KF2	OSI5	OSI4	OSI3	OSI2	OSI1	TPS2	TPS3	TPS4	TPS5	IC1	IC2	IC3	IC4	BPI3	BPI2	BPI5	NMB3	NMB4	NMB5
CLF	1
FBP	0	0.399
KF	0	0.063	0.072
OSI	0	0.197	0.058	0.437
TPS	0	-0.013	0.005	-0.086	0.272
IC	0	0.026	0.011	0.015	-0.117	0.546
BPI	0	-0.018	0.029	0.088	-0.149	0.206	0.537
NMB	0	-0.022	0.008	0.01	0.047	-0.022	0.011	0.261
FBP5	0.47	0.421	0.066	0.208	-0.013	0.027	-0.019	-0.023	1.044
FBP4	0.47	0.423	0.067	0.209	-0.013	0.027	-0.019	-0.024	0.668	0.99
FBP3	0.47	0.45	0.071	0.223	-0.014	0.029	-0.02	-0.025	0.696	0.699	1.166
FBP2	0.47	0.364	0.057	0.18	-0.011	0.023	-0.016	-0.02	0.605	0.608	0.632	1.012
FBP1	0.47	0.399	0.063	0.197	-0.013	0.026	-0.018	-0.022	0.642	0.645	0.516	0.656	1.185
KF5	0.47	0.292	0.334	0.271	0.021	0.05	0.134	0.036	0.529	0.531	0.551	0.488	0.513	1.644
KF4	0.47	0.184	0.21	0.171	0.013	0.032	0.085	0.023	0.416	0.417	0.429	0.389	0.406	0.679	0.928
KF2	0.47	0.063	0.072	0.058	0.005	0.011	0.029	0.008	0.288	0.288	0.292	0.279	0.284	0.555	0.432	0.792
OSI5	0.47	0.165	0.049	0.366	-0.072	0.013	0.073	0.009	0.395	0.396	0.407	0.372	0.386	0.448	0.364	0.27	1.014
OSI4	0.47	0.209	0.062	0.464	-0.091	0.016	0.093	0.011	0.442	0.443	0.457	0.412	0.43	0.509	0.403	0.283	0.676	1.051
OSI3	0.47	0.2	0.059	0.443	-0.087	0.015	0.089	0.01	0.432	0.433	0.447	0.404	0.421	0.496	0.395	0.281	0.592	0.691	1.022
OSI2	0.47	0.169	0.05	0.375	-0.074	0.013	0.075	0.009	0.399	0.401	0.412	0.375	0.39	0.454	0.368	0.271	0.534	0.619	0.601	0.977
OSI1	0.47	0.197	0.058	0.437	-0.086	0.015	0.088	0.01	0.429	0.431	0.444	0.401	0.418	0.493	0.392	0.28	0.587	0.685	0.454	0.596	1.165
TPS2	0.47	-0.009	0.003	-0.063	0.2	-0.086	-0.109	0.034	0.212	0.212	0.211	0.213	0.212	0.237	0.231	0.225	0.168	0.154	0.157	0.167	0.158	0.728
TPS3	0.47	-0.011	0.004	-0.073	0.232	-0.1	-0.127	0.04	0.21	0.21	0.209	0.212	0.211	0.239	0.233	0.225	0.16	0.143	0.147	0.158	0.148	0.392	0.82
TPS4	0.47	-0.012	0.004	-0.083	0.262	-0.113	-0.143	0.045	0.209	0.208	0.208	0.21	0.209	0.242	0.234	0.226	0.152	0.133	0.137	0.15	0.138	0.414	0.445	0.777
TPS5	0.47	-0.013	0.005	-0.086	0.272	-0.117	-0.149	0.047	0.208	0.208	0.207	0.21	0.209	0.242	0.235	0.226	0.149	0.13	0.134	0.148	0.135	0.421	0.453	0.484	0.835
IC1	0.47	0.023	0.01	0.013	-0.104	0.485	0.183	-0.02	0.245	0.246	0.247	0.242	0.244	0.266	0.25	0.231	0.233	0.236	0.235	0.233	0.235	0.145	0.132	0.121	0.117	1.196
IC2	0.47	0.019	0.008	0.011	-0.088	0.407	0.154	-0.016	0.242	0.242	0.243	0.239	0.241	0.259	0.245	0.229	0.231	0.233	0.233	0.231	0.233	0.157	0.147	0.137	0.134	0.674	1.05
IC3	0.47	0.023	0.009	0.013	-0.103	0.478	0.181	-0.019	0.245	0.245	0.247	0.242	0.244	0.265	0.249	0.231	0.232	0.235	0.235	0.233	0.235	0.146	0.134	0.122	0.118	0.647	0.578	1.08
IC4	0.47	0.026	0.011	0.015	-0.117	0.546	0.206	-0.022	0.248	0.249	0.25	0.245	0.247	0.272	0.253	0.232	0.234	0.237	0.237	0.234	0.236	0.135	0.121	0.108	0.104	0.706	0.628	0.7	1.09
BPI3	0.47	-0.015	0.025	0.075	-0.128	0.177	0.461	0.009	0.205	0.205	0.204	0.207	0.206	0.337	0.294	0.246	0.284	0.301	0.298	0.286	0.297	0.127	0.112	0.098	0.093	0.379	0.354	0.377	0.399	1.075
BPI2	0.47	-0.016	0.025	0.077	-0.13	0.181	0.469	0.01	0.205	0.205	0.204	0.207	0.206	0.339	0.295	0.247	0.285	0.303	0.299	0.287	0.298	0.126	0.11	0.096	0.091	0.382	0.356	0.38	0.402	0.625	0.994
BPI5	0.47	-0.018	0.029	0.088	-0.149	0.206	0.537	0.011	0.203	0.203	0.201	0.205	0.204	0.356	0.306	0.25	0.295	0.314	0.31	0.296	0.309	0.112	0.094	0.078	0.072	0.405	0.375	0.402	0.428	0.682	0.691	1.322
NMB3	0.47	-0.021	0.007	0.009	0.044	-0.02	0.01	0.242	0.2	0.199	0.198	0.203	0.201	0.255	0.242	0.229	0.229	0.231	0.231	0.229	0.231	0.253	0.259	0.263	0.265	0.203	0.206	0.203	0.201	0.23	0.23	0.231	0.894
NMB4	0.47	-0.02	0.007	0.009	0.041	-0.019	0.01	0.23	0.201	0.201	0.199	0.203	0.202	0.253	0.241	0.228	0.229	0.231	0.23	0.229	0.23	0.252	0.257	0.261	0.263	0.204	0.207	0.204	0.202	0.23	0.23	0.231	0.435	0.78
NMB5	0.47	-0.022	0.008	0.01	0.047	-0.022	0.011	0.261	0.198	0.198	0.196	0.201	0.199	0.257	0.244	0.229	0.23	0.232	0.232	0.23	0.232	0.256	0.261	0.267	0.268	0.202	0.205	0.202	0.199	0.231	0.231	0.232	0.464	0.452	0.818
Implied (for all variables) Correlations (Group number 1 - Default model)
	CLF	FBP	KF	OSI	TPS	IC	BPI	NMB	FBP5	FBP4	FBP3	FBP2	FBP1	KF5	KF4	KF2	OSI5	OSI4	OSI3	OSI2	OSI1	TPS2	TPS3	TPS4	TPS5	IC1	IC2	IC3	IC4	BPI3	BPI2	BPI5	NMB3	NMB4	NMB5
CLF	1
FBP	0	1
KF	0	0.372	1
OSI	0	0.472	0.33	1
TPS	0	-0.038	0.032	-0.25	1
IC	0	0.055	0.055	0.031	-0.305	1
BPI	0	-0.038	0.147	0.181	-0.389	0.381	1
NMB	0	-0.069	0.056	0.03	0.176	-0.058	0.029	1
FBP5	0.461	0.652	0.242	0.308	-0.025	0.036	-0.025	-0.045	1
FBP4	0.473	0.674	0.25	0.318	-0.026	0.037	-0.026	-0.046	0.657	1
FBP3	0.436	0.66	0.245	0.312	-0.025	0.036	-0.025	-0.045	0.631	0.651	1
FBP2	0.468	0.573	0.213	0.27	-0.022	0.032	-0.022	-0.039	0.589	0.607	0.582	1
FBP1	0.432	0.58	0.216	0.274	-0.022	0.032	-0.022	-0.04	0.577	0.595	0.439	0.599	1
KF5	0.367	0.361	0.971	0.32	0.031	0.053	0.143	0.055	0.404	0.417	0.398	0.378	0.368	1
KF4	0.488	0.303	0.814	0.269	0.026	0.045	0.12	0.046	0.422	0.435	0.412	0.402	0.387	0.55	1
KF2	0.529	0.112	0.301	0.099	0.01	0.016	0.044	0.017	0.316	0.325	0.304	0.311	0.293	0.487	0.504	1
OSI5	0.467	0.259	0.181	0.549	-0.137	0.017	0.099	0.017	0.384	0.396	0.375	0.367	0.352	0.347	0.376	0.302	1
OSI4	0.459	0.323	0.226	0.684	-0.171	0.021	0.124	0.021	0.422	0.435	0.413	0.4	0.386	0.387	0.408	0.311	0.655	1
OSI3	0.465	0.313	0.218	0.663	-0.165	0.02	0.12	0.02	0.418	0.431	0.409	0.397	0.383	0.383	0.405	0.312	0.581	0.667	1
OSI2	0.476	0.27	0.189	0.573	-0.143	0.018	0.104	0.017	0.396	0.407	0.386	0.378	0.363	0.358	0.386	0.309	0.537	0.611	0.601	1
OSI1	0.436	0.289	0.202	0.613	-0.153	0.019	0.111	0.018	0.389	0.401	0.381	0.37	0.356	0.356	0.377	0.291	0.54	0.619	0.416	0.559	1
TPS2	0.552	-0.017	0.015	-0.112	0.449	-0.137	-0.175	0.079	0.243	0.249	0.229	0.248	0.228	0.217	0.281	0.296	0.196	0.176	0.182	0.198	0.172	1
TPS3	0.519	-0.019	0.016	-0.123	0.491	-0.15	-0.191	0.087	0.227	0.233	0.214	0.232	0.214	0.206	0.267	0.279	0.175	0.154	0.161	0.177	0.151	0.507	1
TPS4	0.534	-0.022	0.018	-0.142	0.57	-0.174	-0.222	0.1	0.232	0.238	0.218	0.237	0.218	0.214	0.276	0.288	0.171	0.147	0.154	0.173	0.145	0.55	0.557	1
TPS5	0.515	-0.022	0.019	-0.142	0.571	-0.174	-0.222	0.101	0.223	0.229	0.21	0.228	0.21	0.207	0.266	0.278	0.162	0.139	0.145	0.163	0.137	0.54	0.548	0.6	1
IC1	0.43	0.033	0.033	0.018	-0.183	0.6	0.229	-0.035	0.22	0.226	0.209	0.22	0.205	0.19	0.237	0.237	0.211	0.21	0.212	0.215	0.199	0.155	0.134	0.125	0.117	1
IC2	0.459	0.03	0.029	0.017	-0.164	0.538	0.205	-0.031	0.231	0.237	0.22	0.232	0.216	0.197	0.248	0.252	0.224	0.222	0.225	0.228	0.21	0.18	0.158	0.152	0.143	0.601	1
IC3	0.453	0.034	0.034	0.019	-0.19	0.623	0.238	-0.036	0.231	0.237	0.22	0.232	0.216	0.199	0.249	0.25	0.222	0.221	0.223	0.227	0.209	0.164	0.142	0.133	0.125	0.569	0.543	1
IC4	0.451	0.039	0.039	0.022	-0.215	0.707	0.27	-0.041	0.233	0.239	0.222	0.233	0.217	0.203	0.252	0.25	0.223	0.222	0.224	0.227	0.21	0.152	0.128	0.118	0.109	0.618	0.587	0.645	1
BPI3	0.454	-0.023	0.089	0.11	-0.236	0.231	0.607	0.018	0.194	0.199	0.182	0.199	0.183	0.253	0.294	0.267	0.272	0.283	0.284	0.279	0.265	0.144	0.12	0.107	0.099	0.334	0.333	0.35	0.368	1
BPI2	0.472	-0.025	0.095	0.116	-0.25	0.245	0.643	0.019	0.201	0.207	0.189	0.207	0.19	0.265	0.307	0.278	0.284	0.296	0.297	0.291	0.277	0.148	0.122	0.109	0.1	0.35	0.348	0.366	0.386	0.604	1
BPI5	0.409	-0.024	0.094	0.115	-0.248	0.243	0.637	0.019	0.172	0.177	0.162	0.177	0.163	0.241	0.276	0.245	0.254	0.267	0.267	0.261	0.249	0.114	0.091	0.077	0.069	0.322	0.318	0.337	0.356	0.572	0.602	1
NMB3	0.498	-0.035	0.028	0.015	0.088	-0.029	0.015	0.502	0.207	0.212	0.194	0.213	0.195	0.21	0.266	0.272	0.241	0.239	0.242	0.246	0.226	0.314	0.302	0.316	0.307	0.196	0.213	0.207	0.204	0.235	0.244	0.213	1
NMB4	0.533	-0.035	0.029	0.015	0.09	-0.03	0.015	0.51	0.222	0.228	0.209	0.229	0.21	0.223	0.284	0.29	0.257	0.255	0.258	0.262	0.242	0.334	0.321	0.335	0.326	0.211	0.229	0.223	0.219	0.251	0.261	0.227	0.521	1
NMB5	0.52	-0.039	0.032	0.017	0.1	-0.033	0.016	0.565	0.214	0.22	0.201	0.221	0.202	0.222	0.28	0.285	0.252	0.25	0.253	0.257	0.237	0.332	0.319	0.334	0.325	0.204	0.221	0.215	0.211	0.246	0.256	0.223	0.542	0.565	1
Implied Covariances (Group number 1 - Default model)
	FBP5	FBP4	FBP3	FBP2	FBP1	KF5	KF4	KF2	OSI5	OSI4	OSI3	OSI2	OSI1	TPS2	TPS3	TPS4	TPS5	IC1	IC2	IC3	IC4	BPI3	BPI2	BPI5	NMB3	NMB4	NMB5
FBP5	1.044
FBP4	0.668	0.99
FBP3	0.696	0.699	1.166
FBP2	0.605	0.608	0.632	1.012
FBP1	0.642	0.645	0.516	0.656	1.185
KF5	0.529	0.531	0.551	0.488	0.513	1.644
KF4	0.416	0.417	0.429	0.389	0.406	0.679	0.928
KF2	0.288	0.288	0.292	0.279	0.284	0.555	0.432	0.792
OSI5	0.395	0.396	0.407	0.372	0.386	0.448	0.364	0.27	1.014
OSI4	0.442	0.443	0.457	0.412	0.43	0.509	0.403	0.283	0.676	1.051
OSI3	0.432	0.433	0.447	0.404	0.421	0.496	0.395	0.281	0.592	0.691	1.022
OSI2	0.399	0.401	0.412	0.375	0.39	0.454	0.368	0.271	0.534	0.619	0.601	0.977
OSI1	0.429	0.431	0.444	0.401	0.418	0.493	0.392	0.28	0.587	0.685	0.454	0.596	1.165
TPS2	0.212	0.212	0.211	0.213	0.212	0.237	0.231	0.225	0.168	0.154	0.157	0.167	0.158	0.728
TPS3	0.21	0.21	0.209	0.212	0.211	0.239	0.233	0.225	0.16	0.143	0.147	0.158	0.148	0.392	0.82
TPS4	0.209	0.208	0.208	0.21	0.209	0.242	0.234	0.226	0.152	0.133	0.137	0.15	0.138	0.414	0.445	0.777
TPS5	0.208	0.208	0.207	0.21	0.209	0.242	0.235	0.226	0.149	0.13	0.134	0.148	0.135	0.421	0.453	0.484	0.835
IC1	0.245	0.246	0.247	0.242	0.244	0.266	0.25	0.231	0.233	0.236	0.235	0.233	0.235	0.145	0.132	0.121	0.117	1.196
IC2	0.242	0.242	0.243	0.239	0.241	0.259	0.245	0.229	0.231	0.233	0.233	0.231	0.233	0.157	0.147	0.137	0.134	0.674	1.05
IC3	0.245	0.245	0.247	0.242	0.244	0.265	0.249	0.231	0.232	0.235	0.235	0.233	0.235	0.146	0.134	0.122	0.118	0.647	0.578	1.08
IC4	0.248	0.249	0.25	0.245	0.247	0.272	0.253	0.232	0.234	0.237	0.237	0.234	0.236	0.135	0.121	0.108	0.104	0.706	0.628	0.7	1.09
BPI3	0.205	0.205	0.204	0.207	0.206	0.337	0.294	0.246	0.284	0.301	0.298	0.286	0.297	0.127	0.112	0.098	0.093	0.379	0.354	0.377	0.399	1.075
BPI2	0.205	0.205	0.204	0.207	0.206	0.339	0.295	0.247	0.285	0.303	0.299	0.287	0.298	0.126	0.11	0.096	0.091	0.382	0.356	0.38	0.402	0.625	0.994
BPI5	0.203	0.203	0.201	0.205	0.204	0.356	0.306	0.25	0.295	0.314	0.31	0.296	0.309	0.112	0.094	0.078	0.072	0.405	0.375	0.402	0.428	0.682	0.691	1.322
NMB3	0.2	0.199	0.198	0.203	0.201	0.255	0.242	0.229	0.229	0.231	0.231	0.229	0.231	0.253	0.259	0.263	0.265	0.203	0.206	0.203	0.201	0.23	0.23	0.231	0.894
NMB4	0.201	0.201	0.199	0.203	0.202	0.253	0.241	0.228	0.229	0.231	0.23	0.229	0.23	0.252	0.257	0.261	0.263	0.204	0.207	0.204	0.202	0.23	0.23	0.231	0.435	0.78
NMB5	0.198	0.198	0.196	0.201	0.199	0.257	0.244	0.229	0.23	0.232	0.232	0.23	0.232	0.256	0.261	0.267	0.268	0.202	0.205	0.202	0.199	0.231	0.231	0.232	0.464	0.452	0.818
Implied Correlations (Group number 1 - Default model)
	FBP5	FBP4	FBP3	FBP2	FBP1	KF5	KF4	KF2	OSI5	OSI4	OSI3	OSI2	OSI1	TPS2	TPS3	TPS4	TPS5	IC1	IC2	IC3	IC4	BPI3	BPI2	BPI5	NMB3	NMB4	NMB5
FBP5	1
FBP4	0.657	1
FBP3	0.631	0.651	1
FBP2	0.589	0.607	0.582	1
FBP1	0.577	0.595	0.439	0.599	1
KF5	0.404	0.417	0.398	0.378	0.368	1
KF4	0.422	0.435	0.412	0.402	0.387	0.55	1
KF2	0.316	0.325	0.304	0.311	0.293	0.487	0.504	1
OSI5	0.384	0.396	0.375	0.367	0.352	0.347	0.376	0.302	1
OSI4	0.422	0.435	0.413	0.4	0.386	0.387	0.408	0.311	0.655	1
OSI3	0.418	0.431	0.409	0.397	0.383	0.383	0.405	0.312	0.581	0.667	1
OSI2	0.396	0.407	0.386	0.378	0.363	0.358	0.386	0.309	0.537	0.611	0.601	1
OSI1	0.389	0.401	0.381	0.37	0.356	0.356	0.377	0.291	0.54	0.619	0.416	0.559	1
TPS2	0.243	0.249	0.229	0.248	0.228	0.217	0.281	0.296	0.196	0.176	0.182	0.198	0.172	1
TPS3	0.227	0.233	0.214	0.232	0.214	0.206	0.267	0.279	0.175	0.154	0.161	0.177	0.151	0.507	1
TPS4	0.232	0.238	0.218	0.237	0.218	0.214	0.276	0.288	0.171	0.147	0.154	0.173	0.145	0.55	0.557	1
TPS5	0.223	0.229	0.21	0.228	0.21	0.207	0.266	0.278	0.162	0.139	0.145	0.163	0.137	0.54	0.548	0.6	1
IC1	0.22	0.226	0.209	0.22	0.205	0.19	0.237	0.237	0.211	0.21	0.212	0.215	0.199	0.155	0.134	0.125	0.117	1
IC2	0.231	0.237	0.22	0.232	0.216	0.197	0.248	0.252	0.224	0.222	0.225	0.228	0.21	0.18	0.158	0.152	0.143	0.601	1
IC3	0.231	0.237	0.22	0.232	0.216	0.199	0.249	0.25	0.222	0.221	0.223	0.227	0.209	0.164	0.142	0.133	0.125	0.569	0.543	1
IC4	0.233	0.239	0.222	0.233	0.217	0.203	0.252	0.25	0.223	0.222	0.224	0.227	0.21	0.152	0.128	0.118	0.109	0.618	0.587	0.645	1
BPI3	0.194	0.199	0.182	0.199	0.183	0.253	0.294	0.267	0.272	0.283	0.284	0.279	0.265	0.144	0.12	0.107	0.099	0.334	0.333	0.35	0.368	1
BPI2	0.201	0.207	0.189	0.207	0.19	0.265	0.307	0.278	0.284	0.296	0.297	0.291	0.277	0.148	0.122	0.109	0.1	0.35	0.348	0.366	0.386	0.604	1
BPI5	0.172	0.177	0.162	0.177	0.163	0.241	0.276	0.245	0.254	0.267	0.267	0.261	0.249	0.114	0.091	0.077	0.069	0.322	0.318	0.337	0.356	0.572	0.602	1
NMB3	0.207	0.212	0.194	0.213	0.195	0.21	0.266	0.272	0.241	0.239	0.242	0.246	0.226	0.314	0.302	0.316	0.307	0.196	0.213	0.207	0.204	0.235	0.244	0.213	1
NMB4	0.222	0.228	0.209	0.229	0.21	0.223	0.284	0.29	0.257	0.255	0.258	0.262	0.242	0.334	0.321	0.335	0.326	0.211	0.229	0.223	0.219	0.251	0.261	0.227	0.521	1
NMB5	0.214	0.22	0.201	0.221	0.202	0.222	0.28	0.285	0.252	0.25	0.253	0.257	0.237	0.332	0.319	0.334	0.325	0.204	0.221	0.215	0.211	0.246	0.256	0.223	0.542	0.565	1
Residual Covariances (Group number 1 - Default model)
	FBP5	FBP4	FBP3	FBP2	FBP1	KF5	KF4	KF2	OSI5	OSI4	OSI3	OSI2	OSI1	TPS2	TPS3	TPS4	TPS5	IC1	IC2	IC3	IC4	BPI3	BPI2	BPI5	NMB3	NMB4	NMB5
FBP5	0.016
FBP4	-0.019	-0.062
FBP3	0.013	-0.021	0.027
FBP2	0.049	-0.049	0.052	0.035
FBP1	0.05	0.034	0.068	0.061	0.1
KF5	-0.06	-0.024	-0.016	-0.018	-0.011	-0.046
KF4	0.009	-0.023	0.011	0.108	0.066	-0.025	-0.004
KF2	0.002	-0.012	0.022	0.049	0.059	-0.05	0.009	-0.016
OSI5	0.042	-0.032	0.014	-0.01	0.062	-0.026	-0.047	0.003	0.008
OSI4	0.006	-0.026	-0.034	-0.032	0.015	0.013	-0.066	-0.023	-0.027	-0.063
OSI3	0.049	-0.022	0.032	-0.058	-0.001	0.011	-0.066	-0.036	-0.009	-0.038	-0.023
OSI2	0.009	-0.018	0.004	0.048	0.002	-0.011	-0.048	0.016	-0.006	-0.056	-0.039	-0.029
OSI1	-0.042	-0.067	-0.077	-0.044	0.131	0.021	-0.06	-0.033	-0.001	-0.051	-0.025	-0.009	-0.027
TPS2	0.052	0.001	0.047	0.112	0.136	-0.012	0.059	0.069	0.039	0.011	0.007	0.063	0.021	0.067
TPS3	0.044	-0.054	0.106	0.061	0.048	-0.071	0.032	0.033	0.046	-0.044	0.075	-0.008	0.003	0.101	0.082
TPS4	-0.014	-0.034	0.045	0.06	0.077	-0.014	0.064	0.066	0.04	-0.021	-0.015	-0.011	0.035	0.024	0.044	0.013
TPS5	-0.013	-0.038	-0.001	0.016	0.073	0	0.02	0.032	0.032	-0.047	-0.019	-0.034	-0.007	0.038	0.035	0.022	0.011
IC1	-0.071	-0.121	-0.053	-0.071	0.087	-0.205	-0.036	-0.135	-0.066	-0.077	-0.103	-0.117	0.024	0.021	0.033	0.005	0.021	-0.037
IC2	-0.012	-0.081	-0.05	-0.006	0.025	-0.104	-0.043	-0.032	-0.031	-0.044	-0.054	-0.046	-0.065	0.013	-0.004	-0.013	-0.025	-0.036	-0.034
IC3	0.062	-0.064	0.079	0.03	0.057	0.029	0.028	-0.087	0.056	-0.026	0.049	-0.04	-0.003	0.013	0.056	0.008	-0.008	-0.087	0.058	0
IC4	-0.051	-0.055	0.016	-0.007	0.039	-0.087	0.003	-0.111	-0.02	-0.042	-0.066	-0.103	0	-0.021	0.014	-0.028	-0.026	-0.005	-0.104	-0.037	-0.07
BPI3	-0.024	-0.032	0.045	-0.028	0.068	0.01	-0.076	-0.128	-0.032	-0.07	0.007	-0.104	-0.064	-0.008	0.053	-0.074	-0.014	-0.031	-0.056	0.076	-0.002	-0.059
BPI2	-0.083	-0.112	-0.104	-0.022	0.015	-0.132	-0.088	-0.13	-0.082	-0.129	-0.084	-0.043	-0.099	-0.001	-0.028	-0.068	-0.034	-0.032	-0.007	-0.039	-0.101	-0.091	-0.092
BPI5	0.021	-0.019	-0.014	0.051	0.114	0.049	-0.023	-0.065	-0.022	0.004	0.043	0.011	0.034	0.06	0.07	0	0.042	-0.063	-0.061	-0.054	-0.136	-0.03	-0.03	-0.002
NMB3	-0.035	-0.096	-0.002	-0.091	-0.007	0.019	-0.085	-0.05	-0.045	-0.065	0.033	-0.051	-0.094	0.023	0.143	-0.058	-0.035	-0.029	-0.045	0.044	-0.06	0.022	-0.071	0.064	-0.029
NMB4	0.025	-0.015	-0.008	0.02	0.072	-0.035	-0.025	-0.027	-0.042	-0.042	-0.061	-0.047	0	0.044	0.048	0.008	-0.006	-0.01	-0.053	-0.04	-0.067	-0.1	-0.082	-0.006	-0.03	-0.022
NMB5	0.061	-0.014	0.016	-0.003	0.062	0.016	-0.011	0.018	0.063	-0.041	0.006	0.003	0.011	0.01	0.055	-0.023	0.018	0.008	-0.01	0.021	-0.04	-0.012	-0.06	-0.007	-0.013	-0.003	0.007
Standardized Residual Covariances (Group number 1 - Default model)
	FBP5	FBP4	FBP3	FBP2	FBP1	KF5	KF4	KF2	OSI5	OSI4	OSI3	OSI2	OSI1	TPS2	TPS3	TPS4	TPS5	IC1	IC2	IC3	IC4	BPI3	BPI2	BPI5	NMB3	NMB4	NMB5
FBP5	0.251
FBP4	-0.378	-1.049
FBP3	0.239	-0.385	0.388
FBP2	0.972	-0.983	0.987	0.588
FBP1	0.931	0.641	1.251	1.136	1.409
KF5	-1.007	-0.418	-0.257	-0.314	-0.168	-0.469
KF4	0.205	-0.518	0.227	2.462	1.392	-0.419	-0.069
KF2	0.056	-0.299	0.527	1.232	1.377	-0.941	0.216	-0.335
OSI5	0.9	-0.695	0.278	-0.212	1.255	-0.445	-1.067	0.078	0.133
OSI4	0.134	-0.544	-0.663	-0.684	0.297	0.221	-1.472	-0.565	-0.526	-1.002
OSI3	1.03	-0.471	0.636	-1.26	-0.028	0.186	-1.485	-0.897	-0.179	-0.73	-0.372
OSI2	0.194	-0.411	0.089	1.066	0.034	-0.191	-1.112	0.402	-0.12	-1.121	-0.795	-0.491
OSI1	-0.849	-1.375	-1.472	-0.907	2.496	0.332	-1.274	-0.789	-0.019	-0.931	-0.503	-0.178	-0.395
TPS2	1.378	0.041	1.187	3.003	3.39	-0.259	1.63	2.052	1.044	0.294	0.196	1.734	0.526	1.549
TPS3	1.109	-1.396	2.511	1.535	1.137	-1.423	0.847	0.934	1.182	-1.109	1.924	-0.196	0.07	2.775	1.671
TPS4	-0.359	-0.881	1.089	1.57	1.869	-0.281	1.722	1.928	1.055	-0.54	-0.385	-0.289	0.851	0.675	1.142	0.286
TPS5	-0.334	-0.957	-0.031	0.414	1.705	0.009	0.533	0.886	0.815	-1.19	-0.476	-0.889	-0.172	1.025	0.875	0.547	0.227
IC1	-1.477	-2.579	-1.035	-1.49	1.7	-3.407	-0.778	-3.205	-1.397	-1.587	-2.158	-2.506	0.464	0.522	0.789	0.115	0.503	-0.52
IC2	-0.268	-1.826	-1.045	-0.143	0.518	-1.85	-1.008	-0.809	-0.701	-0.978	-1.206	-1.041	-1.361	0.354	-0.11	-0.338	-0.635	-0.647	-0.548
IC3	1.341	-1.424	1.626	0.668	1.167	0.507	0.652	-2.171	1.245	-0.564	1.075	-0.909	-0.056	0.333	1.388	0.201	-0.205	-1.584	1.13	-0.006
IC4	-1.107	-1.229	0.337	-0.158	0.789	-1.506	0.065	-2.751	-0.445	-0.902	-1.454	-2.306	-0.005	-0.566	0.338	-0.716	-0.648	-0.091	-1.978	-0.67	-1.077
BPI3	-0.535	-0.724	0.938	-0.622	1.414	0.176	-1.719	-3.181	-0.71	-1.505	0.145	-2.317	-1.304	-0.22	1.327	-1.904	-0.341	-0.617	-1.181	1.572	-0.043	-0.922
BPI2	-1.885	-2.615	-2.246	-0.517	0.332	-2.372	-2.064	-3.356	-1.852	-2.857	-1.884	-0.994	-2.098	-0.033	-0.742	-1.822	-0.891	-0.663	-0.148	-0.84	-2.153	-1.793	-1.546
BPI5	0.421	-0.397	-0.271	1.03	2.128	0.77	-0.484	-1.462	-0.427	0.087	0.846	0.228	0.629	1.442	1.583	0.001	0.949	-1.124	-1.177	-1.02	-2.523	-0.522	-0.532	-0.023
NMB3	-0.851	-2.356	-0.036	-2.216	-0.169	0.363	-2.146	-1.355	-1.096	-1.535	0.804	-1.263	-2.132	0.646	3.792	-1.578	-0.912	-0.655	-1.08	1.043	-1.407	0.517	-1.724	1.362	-0.553
NMB4	0.635	-0.398	-0.191	0.509	1.739	-0.721	-0.683	-0.778	-1.076	-1.058	-1.558	-1.229	-0.005	1.301	1.343	0.221	-0.155	-0.229	-1.345	-1.005	-1.681	-2.51	-2.145	-0.137	-0.763	-0.48
NMB5	1.523	-0.349	0.373	-0.078	1.473	0.311	-0.289	0.499	1.601	-1.015	0.146	0.077	0.26	0.291	1.517	-0.651	0.479	0.197	-0.256	0.52	-0.976	-0.287	-1.523	-0.157	-0.316	-0.072	0.152
Factor Score Weights (Group number 1 - Default model)
	FBP5	FBP4	FBP3	FBP2	FBP1	KF5	KF4	KF2	OSI5	OSI4	OSI3	OSI2	OSI1	TPS2	TPS3	TPS4	TPS5	IC1	IC2	IC3	IC4	BPI3	BPI2	BPI5	NMB3	NMB4	NMB5
CLF	0.031	0.035	0.023	0.048	0.03	-0.078	0.009	0.164	0.053	0.006	0.055	0.056	0.044	0.154	0.118	0.133	0.111	0.037	0.067	0.062	0.051	0.074	0.09	0.04	0.071	0.1	0.079
FBP	0.142	0.171	0.184	0.07	0.129	0.056	0.023	-0.072	-0.016	0.009	0	-0.014	-0.001	-0.06	-0.047	-0.052	-0.043	-0.012	-0.025	-0.022	-0.016	-0.037	-0.045	-0.023	-0.033	-0.045	-0.037
KF	-0.013	-0.015	-0.015	-0.01	-0.012	0.208	0.21	-0.074	-0.008	-0.007	-0.018	-0.01	-0.014	-0.02	-0.017	-0.021	-0.018	-0.004	-0.007	-0.007	-0.006	-0.014	-0.018	-0.01	-0.009	-0.012	-0.011
OSI	-0.002	-0.002	0.004	-0.014	-0.002	0.049	0.013	-0.074	0.048	0.151	0.264	0.081	0.206	-0.073	-0.059	-0.069	-0.059	-0.018	-0.03	-0.029	-0.026	-0.027	-0.032	-0.013	-0.027	-0.039	-0.029
TPS	-0.009	-0.01	-0.006	-0.014	-0.008	0.041	0.016	-0.054	-0.021	-0.014	-0.038	-0.025	-0.031	0.1	0.116	0.186	0.175	-0.019	-0.027	-0.03	-0.033	-0.041	-0.052	-0.03	-0.01	-0.016	-0.007
IC	-0.008	-0.009	-0.004	-0.017	-0.008	0.034	0	-0.066	-0.023	-0.006	-0.03	-0.025	-0.024	-0.073	-0.059	-0.071	-0.061	0.143	0.102	0.194	0.318	-0.009	-0.01	0.003	-0.03	-0.042	-0.034
BPI	-0.023	-0.026	-0.023	-0.024	-0.021	0.054	0.024	-0.068	-0.016	0.005	-0.008	-0.016	-0.007	-0.078	-0.066	-0.082	-0.071	0.002	-0.012	-0.001	0.015	0.209	0.271	0.208	-0.022	-0.031	-0.022
NMB	-0.017	-0.019	-0.015	-0.02	-0.016	0.035	0.005	-0.06	-0.017	0.002	-0.012	-0.017	-0.01	-0.043	-0.03	-0.029	-0.023	-0.014	-0.025	-0.024	-0.021	-0.022	-0.026	-0.01	0.162	0.189	0.241
Total Effects (Group number 1 - Default model)
	CLF	FBP	KF	OSI	TPS	IC	BPI	NMB
FBP5	0.47	1.055	0	0	0	0	0	0
FBP4	0.47	1.061	0	0	0	0	0	0
FBP3	0.47	1.129	0	0	0	0	0	0
FBP2	0.47	0.913	0	0	0	0	0	0
FBP1	0.47	1	0	0	0	0	0	0
KF5	0.47	0	4.642	0	0	0	0	0
KF4	0.47	0	2.927	0	0	0	0	0
KF2	0.47	0	1	0	0	0	0	0
OSI5	0.47	0	0	0.836	0	0	0	0
OSI4	0.47	0	0	1.061	0	0	0	0
OSI3	0.47	0	0	1.013	0	0	0	0
OSI2	0.47	0	0	0.856	0	0	0	0
OSI1	0.47	0	0	1	0	0	0	0
TPS2	0.47	0	0	0	0.734	0	0	0
TPS3	0.47	0	0	0	0.853	0	0	0
TPS4	0.47	0	0	0	0.963	0	0	0
TPS5	0.47	0	0	0	1	0	0	0
IC1	0.47	0	0	0	0	0.889	0	0
IC2	0.47	0	0	0	0	0.746	0	0
IC3	0.47	0	0	0	0	0.877	0	0
IC4	0.47	0	0	0	0	1	0	0
BPI3	0.47	0	0	0	0	0	0.859	0
BPI2	0.47	0	0	0	0	0	0.875	0
BPI5	0.47	0	0	0	0	0	1	0
NMB3	0.47	0	0	0	0	0	0	0.928
NMB4	0.47	0	0	0	0	0	0	0.882
NMB5	0.47	0	0	0	0	0	0	1
Standardized Total Effects (Group number 1 - Default model)
	CLF	FBP	KF	OSI	TPS	IC	BPI	NMB
FBP5	0.461	0.652	0	0	0	0	0	0
FBP4	0.473	0.674	0	0	0	0	0	0
FBP3	0.436	0.66	0	0	0	0	0	0
FBP2	0.468	0.573	0	0	0	0	0	0
FBP1	0.432	0.58	0	0	0	0	0	0
KF5	0.367	0	0.971	0	0	0	0	0
KF4	0.488	0	0.814	0	0	0	0	0
KF2	0.529	0	0.301	0	0	0	0	0
OSI5	0.467	0	0	0.549	0	0	0	0
OSI4	0.459	0	0	0.684	0	0	0	0
OSI3	0.465	0	0	0.663	0	0	0	0
OSI2	0.476	0	0	0.573	0	0	0	0
OSI1	0.436	0	0	0.613	0	0	0	0
TPS2	0.552	0	0	0	0.449	0	0	0
TPS3	0.519	0	0	0	0.491	0	0	0
TPS4	0.534	0	0	0	0.57	0	0	0
TPS5	0.515	0	0	0	0.571	0	0	0
IC1	0.43	0	0	0	0	0.6	0	0
IC2	0.459	0	0	0	0	0.538	0	0
IC3	0.453	0	0	0	0	0.623	0	0
IC4	0.451	0	0	0	0	0.707	0	0
BPI3	0.454	0	0	0	0	0	0.607	0
BPI2	0.472	0	0	0	0	0	0.643	0
BPI5	0.409	0	0	0	0	0	0.637	0
NMB3	0.498	0	0	0	0	0	0	0.502
NMB4	0.533	0	0	0	0	0	0	0.51
NMB5	0.52	0	0	0	0	0	0	0.565
Direct Effects (Group number 1 - Default model)
	CLF	FBP	KF	OSI	TPS	IC	BPI	NMB
FBP5	0.47	1.055	0	0	0	0	0	0
FBP4	0.47	1.061	0	0	0	0	0	0
FBP3	0.47	1.129	0	0	0	0	0	0
FBP2	0.47	0.913	0	0	0	0	0	0
FBP1	0.47	1	0	0	0	0	0	0
KF5	0.47	0	4.642	0	0	0	0	0
KF4	0.47	0	2.927	0	0	0	0	0
KF2	0.47	0	1	0	0	0	0	0
OSI5	0.47	0	0	0.836	0	0	0	0
OSI4	0.47	0	0	1.061	0	0	0	0
OSI3	0.47	0	0	1.013	0	0	0	0
OSI2	0.47	0	0	0.856	0	0	0	0
OSI1	0.47	0	0	1	0	0	0	0
TPS2	0.47	0	0	0	0.734	0	0	0
TPS3	0.47	0	0	0	0.853	0	0	0
TPS4	0.47	0	0	0	0.963	0	0	0
TPS5	0.47	0	0	0	1	0	0	0
IC1	0.47	0	0	0	0	0.889	0	0
IC2	0.47	0	0	0	0	0.746	0	0
IC3	0.47	0	0	0	0	0.877	0	0
IC4	0.47	0	0	0	0	1	0	0
BPI3	0.47	0	0	0	0	0	0.859	0
BPI2	0.47	0	0	0	0	0	0.875	0
BPI5	0.47	0	0	0	0	0	1	0
NMB3	0.47	0	0	0	0	0	0	0.928
NMB4	0.47	0	0	0	0	0	0	0.882
NMB5	0.47	0	0	0	0	0	0	1
Standardized Direct Effects (Group number 1 - Default model)
	CLF	FBP	KF	OSI	TPS	IC	BPI	NMB
FBP5	0.461	0.652	0	0	0	0	0	0
FBP4	0.473	0.674	0	0	0	0	0	0
FBP3	0.436	0.66	0	0	0	0	0	0
FBP2	0.468	0.573	0	0	0	0	0	0
FBP1	0.432	0.58	0	0	0	0	0	0
KF5	0.367	0	0.971	0	0	0	0	0
KF4	0.488	0	0.814	0	0	0	0	0
KF2	0.529	0	0.301	0	0	0	0	0
OSI5	0.467	0	0	0.549	0	0	0	0
OSI4	0.459	0	0	0.684	0	0	0	0
OSI3	0.465	0	0	0.663	0	0	0	0
OSI2	0.476	0	0	0.573	0	0	0	0
OSI1	0.436	0	0	0.613	0	0	0	0
TPS2	0.552	0	0	0	0.449	0	0	0
TPS3	0.519	0	0	0	0.491	0	0	0
TPS4	0.534	0	0	0	0.57	0	0	0
TPS5	0.515	0	0	0	0.571	0	0	0
IC1	0.43	0	0	0	0	0.6	0	0
IC2	0.459	0	0	0	0	0.538	0	0
IC3	0.453	0	0	0	0	0.623	0	0
IC4	0.451	0	0	0	0	0.707	0	0
BPI3	0.454	0	0	0	0	0	0.607	0
BPI2	0.472	0	0	0	0	0	0.643	0
BPI5	0.409	0	0	0	0	0	0.637	0
NMB3	0.498	0	0	0	0	0	0	0.502
NMB4	0.533	0	0	0	0	0	0	0.51
NMB5	0.52	0	0	0	0	0	0	0.565
Indirect Effects (Group number 1 - Default model)
	CLF	FBP	KF	OSI	TPS	IC	BPI	NMB
FBP5	0	0	0	0	0	0	0	0
FBP4	0	0	0	0	0	0	0	0
FBP3	0	0	0	0	0	0	0	0
FBP2	0	0	0	0	0	0	0	0
FBP1	0	0	0	0	0	0	0	0
KF5	0	0	0	0	0	0	0	0
KF4	0	0	0	0	0	0	0	0
KF2	0	0	0	0	0	0	0	0
OSI5	0	0	0	0	0	0	0	0
OSI4	0	0	0	0	0	0	0	0
OSI3	0	0	0	0	0	0	0	0
OSI2	0	0	0	0	0	0	0	0
OSI1	0	0	0	0	0	0	0	0
TPS2	0	0	0	0	0	0	0	0
TPS3	0	0	0	0	0	0	0	0
TPS4	0	0	0	0	0	0	0	0
TPS5	0	0	0	0	0	0	0	0
IC1	0	0	0	0	0	0	0	0
IC2	0	0	0	0	0	0	0	0
IC3	0	0	0	0	0	0	0	0
IC4	0	0	0	0	0	0	0	0
BPI3	0	0	0	0	0	0	0	0
BPI2	0	0	0	0	0	0	0	0
BPI5	0	0	0	0	0	0	0	0
NMB3	0	0	0	0	0	0	0	0
NMB4	0	0	0	0	0	0	0	0
NMB5	0	0	0	0	0	0	0	0
Standardized Indirect Effects (Group number 1 - Default model)
	CLF	FBP	KF	OSI	TPS	IC	BPI	NMB
FBP5	0	0	0	0	0	0	0	0
FBP4	0	0	0	0	0	0	0	0
FBP3	0	0	0	0	0	0	0	0
FBP2	0	0	0	0	0	0	0	0
FBP1	0	0	0	0	0	0	0	0
KF5	0	0	0	0	0	0	0	0
KF4	0	0	0	0	0	0	0	0
KF2	0	0	0	0	0	0	0	0
OSI5	0	0	0	0	0	0	0	0
OSI4	0	0	0	0	0	0	0	0
OSI3	0	0	0	0	0	0	0	0
OSI2	0	0	0	0	0	0	0	0
OSI1	0	0	0	0	0	0	0	0
TPS2	0	0	0	0	0	0	0	0
TPS3	0	0	0	0	0	0	0	0
TPS4	0	0	0	0	0	0	0	0
TPS5	0	0	0	0	0	0	0	0
IC1	0	0	0	0	0	0	0	0
IC2	0	0	0	0	0	0	0	0
IC3	0	0	0	0	0	0	0	0
IC4	0	0	0	0	0	0	0	0
BPI3	0	0	0	0	0	0	0	0
BPI2	0	0	0	0	0	0	0	0
BPI5	0	0	0	0	0	0	0	0
NMB3	0	0	0	0	0	0	0	0
NMB4	0	0	0	0	0	0	0	0
NMB5	0	0	0	0	0	0	0	0
Model Fit Summary
CMIN
Model	NPAR	CMIN	DF	P	CMIN/DF
Default model	81	794.159	297	0	2.674
Saturated model	378	0	0
Independence model	27	7859.46	351	0	22.392
RMR, GFI
Model	RMR	GFI	AGFI	PGFI
Default model	0.043	0.901	0.874	0.708
Saturated model	0	1
Independence model	0.308	0.281	0.226	0.261
Baseline Comparisons
Model	NFI	RFI	IFI	TLI	CFI
	Delta1	rho1	Delta2	rho2
Default model	0.899	0.881	0.934	0.922	0.934
Saturated model	1		1		1
Independence model	0	0	0	0	0
Parsimony-Adjusted Measures
Model	PRATIO	PNFI	PCFI
Default model	0.846	0.761	0.79
Saturated model	0	0	0
Independence model	1	0	0
NCP
Model	NCP	LO 90	HI 90
Default model	497.159	417.361	584.613
Saturated model	0	0	0
Independence model	7508.46	7223.28	7800
FMIN
Model	FMIN	F0	LO 90	HI 90
Default model	1.413	0.885	0.743	1.04
Saturated model	0	0	0	0
Independence model	13.985	13.36	12.853	13.879
RMSEA
Model	RMSEA	LO 90	HI 90	PCLOSE
Default model	0.055	0.05	0.059	0.05
Independence model	0.195	0.191	0.199	0
AIC
Model	AIC	BCC	BIC	CAIC
Default model	956.159	964.653	1307.15	1388.15
Saturated model	756	795.64	2393.98	2771.98
Independence model	7913.46	7916.29	8030.45	8057.45
ECVI
Model	ECVI	LO 90	HI 90	MECVI
Default model	1.701	1.559	1.857	1.716
Saturated model	1.345	1.345	1.345	1.416
Independence model	14.081	13.573	14.6	14.086
HOELTER
Model	HOELTER	HOELTER
	0.05	0.01
Default model	240	253
Independence model	29	30

## Sheet: Cronbach
Reliability Statistics
Cronbach's Alpha	N of Items
0.846998	4		IC
Reliability Statistics
Cronbach's Alpha	N of Items
0.798909	3		BPI
Reliability Statistics
Cronbach's Alpha	N of Items
0.882045	5		FBP
Reliability Statistics
Cronbach's Alpha	N of Items
0.867296	5		OSI
Reliability Statistics
Cronbach's Alpha	N of Items
0.843818	4		TPS
Reliability Statistics
Cronbach's Alpha	N of Items
0.738524	3		KF
Reliability Statistics
Cronbach's Alpha	N of Items
0.773931	3		NMB

## Sheet: SEM
Notes for Model (Default model)
Computation of degrees of freedom (Default model)
Number of distinct sample moments:	378
Number of distinct parameters to be estimated:	72
Degrees of freedom (378 - 72):	306
Result (Default model)
Minimum was achieved
Chi-square = 924.902
Degrees of freedom = 306
Probability level = .000
Estimates (Aggregate - Default model)
Scalar Estimates (Aggregate - Default model)
Maximum Likelihood Estimates
Regression Weights: (Aggregate - Default model)
			Estimate	S.E.	C.R.	P	Label
KF	<---	NMB	0.123	0.06	2.042	0.041	par_27
KF	<---	BPI	0.183	0.043	4.263	***	par_28
KF	<---	IC	0.069	0.043	1.582	0.114	par_29
KF	<---	TPS	0.308	0.058	5.269	***	par_30
OSI	<---	KF	0.909	0.085	10.641	***	par_31
FBP	<---	OSI	0.748	0.059	12.622	***	par_32
NMB5	<---	NMB	1
NMB4	<---	NMB	0.916	0.061	15.014	***	par_1
NMB3	<---	NMB	0.928	0.065	14.345	***	par_2
BPI5	<---	BPI	1
BPI2	<---	BPI	0.828	0.051	16.273	***	par_3
BPI3	<---	BPI	0.858	0.056	15.397	***	par_4
IC4	<---	IC	1
IC3	<---	IC	1.013	0.058	17.547	***	par_5
IC2	<---	IC	0.884	0.058	15.243	***	par_6
IC1	<---	IC	0.964	0.057	16.883	***	par_7
TPS5	<---	TPS	1
TPS4	<---	TPS	0.984	0.056	17.594	***	par_8
TPS3	<---	TPS	1.041	0.062	16.856	***	par_9
TPS2	<---	TPS	0.958	0.057	16.663	***	par_10
OSI1	<---	OSI	1
OSI2	<---	OSI	0.921	0.055	16.751	***	par_11
OSI3	<---	OSI	1.007	0.067	15.053	***	par_12
OSI4	<---	OSI	1.024	0.057	18.051	***	par_13
OSI5	<---	OSI	0.944	0.058	16.286	***	par_14
KF2	<---	KF	1
KF4	<---	KF	1.212	0.093	13.049	***	par_15
KF5	<---	KF	1.45	0.123	11.756	***	par_16
FBP1	<---	FBP	1
FBP2	<---	FBP	0.885	0.047	18.825	***	par_17
FBP3	<---	FBP	1.009	0.062	16.263	***	par_18
FBP4	<---	FBP	0.9	0.048	18.576	***	par_19
FBP5	<---	FBP	0.958	0.053	18.196	***	par_20
Standardized Regression Weights: (Aggregate - Default model)
			Estimate
KF	<---	NMB	0.146
KF	<---	BPI	0.273
KF	<---	IC	0.094
KF	<---	TPS	0.365
OSI	<---	KF	0.681
FBP	<---	OSI	0.68
NMB5	<---	NMB	0.766
NMB4	<---	NMB	0.733
NMB3	<---	NMB	0.695
BPI5	<---	BPI	0.764
BPI2	<---	BPI	0.765
BPI3	<---	BPI	0.747
IC4	<---	IC	0.8
IC3	<---	IC	0.787
IC2	<---	IC	0.709
IC1	<---	IC	0.723
TPS5	<---	TPS	0.756
TPS4	<---	TPS	0.769
TPS3	<---	TPS	0.762
TPS2	<---	TPS	0.747
OSI1	<---	OSI	0.734
OSI2	<---	OSI	0.74
OSI3	<---	OSI	0.789
OSI4	<---	OSI	0.806
OSI5	<---	OSI	0.731
KF2	<---	KF	0.666
KF4	<---	KF	0.739
KF5	<---	KF	0.673
FBP1	<---	FBP	0.76
FBP2	<---	FBP	0.745
FBP3	<---	FBP	0.796
FBP4	<---	FBP	0.806
FBP5	<---	FBP	0.802
Covariances: (Aggregate - Default model)
			Estimate	S.E.	C.R.	P	Label
NMB	<-->	BPI	0.233	0.036	6.452	***	par_33
NMB	<-->	IC	0.193	0.032	6.091	***	par_34
NMB	<-->	TPS	0.294	0.031	9.363	***	par_35
BPI	<-->	IC	0.398	0.043	9.165	***	par_36
BPI	<-->	TPS	0.11	0.032	3.403	***	par_37
IC	<-->	TPS	0.134	0.029	4.572	***	par_38
e21	<-->	e22	0.049	0.043	1.159	0.246	par_21
e15	<-->	e17	-0.188	0.025	-7.669	***	par_22
e18	<-->	e19	0.057	0.022	2.588	0.01	par_23
e23	<-->	e24	0.068	0.03	2.306	0.021	par_24
e23	<-->	e25	-0.17	0.027	-6.358	***	par_25
e9	<-->	e10	0.082	0.031	2.628	0.009	par_26
Correlations: (Aggregate - Default model)
			Estimate
NMB	<-->	BPI	0.382
NMB	<-->	IC	0.343
NMB	<-->	TPS	0.607
BPI	<-->	IC	0.561
BPI	<-->	TPS	0.18
IC	<-->	TPS	0.238
e21	<-->	e22	0.081
e15	<-->	e17	-0.423
e18	<-->	e19	0.139
e23	<-->	e24	0.135
e23	<-->	e25	-0.348
e9	<-->	e10	0.155
Variances: (Aggregate - Default model)
			Estimate	S.E.	C.R.	P	Label
NMB			0.485	0.051	9.498	***	par_39
BPI			0.77	0.08	9.603	***	par_40
IC			0.653	0.063	10.424	***	par_41
TPS			0.483	0.049	9.849	***	par_42
e28			0.199	0.028	7.195	***	par_43
e29			0.328	0.041	7.989	***	par_44
e30			0.4	0.044	9.051	***	par_45
e1			0.341	0.032	10.744	***	par_46
e2			0.351	0.03	11.853	***	par_47
e3			0.446	0.035	12.779	***	par_48
e4			0.55	0.049	11.269	***	par_49
e5			0.375	0.033	11.259	***	par_50
e6			0.449	0.039	11.644	***	par_51
e7			0.367	0.034	10.707	***	par_52
e8			0.41	0.037	10.988	***	par_53
e9			0.506	0.039	12.816	***	par_54
e10			0.553	0.045	12.307	***	par_55
e11			0.363	0.028	12.869	***	par_56
e12			0.323	0.026	12.464	***	par_57
e13			0.378	0.03	12.652	***	par_58
e14			0.351	0.027	13.058	***	par_59
e15			0.525	0.039	13.532	***	par_60
e16			0.429	0.029	14.626	***	par_61
e17			0.377	0.03	12.523	***	par_62
e18			0.346	0.026	13.214	***	par_63
e19			0.475	0.033	14.33	***	par_64
e20			0.432	0.033	13.075	***	par_65
e21			0.419	0.041	10.228	***	par_66
e22			0.874	0.075	11.607	***	par_67
e23			0.544	0.044	12.505	***	par_68
e24			0.465	0.034	13.795	***	par_69
e25			0.437	0.035	12.639	***	par_70
e26			0.325	0.024	13.281	***	par_71
e27			0.378	0.029	13.101	***	par_72
Squared Multiple Correlations: (Aggregate - Default model)
			Estimate
KF			0.423
OSI			0.464
FBP			0.462
FBP5			0.643
FBP4			0.65
FBP3			0.634
FBP2			0.556
FBP1			0.577
KF5			0.453
KF4			0.547
KF2			0.444
OSI5			0.535
OSI4			0.65
OSI3			0.622
OSI2			0.548
OSI1			0.539
TPS2			0.558
TPS3			0.581
TPS4			0.591
TPS5			0.571
IC1			0.523
IC2			0.502
IC3			0.62
IC4			0.64
BPI3			0.558
BPI2			0.585
BPI5			0.583
NMB3			0.483
NMB4			0.537
NMB5			0.587
Matrices (Aggregate - Default model)
Implied (for all variables) Covariances (Aggregate - Default model)
	TPS	IC	BPI	NMB	KF	OSI	FBP	FBP5	FBP4	FBP3	FBP2	FBP1	KF5	KF4	KF2	OSI5	OSI4	OSI3	OSI2	OSI1	TPS2	TPS3	TPS4	TPS5	IC1	IC2	IC3	IC4	BPI3	BPI2	BPI5	NMB3	NMB4	NMB5
TPS	0.483
IC	0.134	0.653
BPI	0.11	0.398	0.77
NMB	0.294	0.193	0.233	0.485
KF	0.214	0.182	0.23	0.206	0.344
OSI	0.195	0.166	0.209	0.187	0.313	0.613
FBP	0.146	0.124	0.157	0.14	0.234	0.459	0.743
FBP5	0.14	0.119	0.15	0.134	0.224	0.439	0.712	1.059
FBP4	0.131	0.112	0.141	0.126	0.211	0.413	0.669	0.641	0.928
FBP3	0.147	0.125	0.158	0.141	0.236	0.463	0.75	0.718	0.675	1.193
FBP2	0.129	0.11	0.139	0.124	0.207	0.406	0.658	0.63	0.592	0.664	1.047
FBP1	0.146	0.124	0.157	0.14	0.234	0.459	0.743	0.712	0.669	0.58	0.726	1.287
KF5	0.311	0.264	0.334	0.298	0.499	0.454	0.34	0.325	0.306	0.343	0.301	0.34	1.598
KF4	0.259	0.221	0.279	0.249	0.417	0.379	0.284	0.272	0.256	0.287	0.251	0.284	0.654	0.925
KF2	0.214	0.182	0.23	0.206	0.344	0.313	0.234	0.224	0.211	0.236	0.207	0.234	0.499	0.417	0.776
OSI5	0.184	0.156	0.198	0.177	0.296	0.579	0.433	0.415	0.39	0.437	0.383	0.433	0.429	0.358	0.296	1.022
OSI4	0.199	0.17	0.214	0.192	0.32	0.627	0.47	0.45	0.423	0.474	0.415	0.47	0.465	0.388	0.32	0.649	0.989
OSI3	0.196	0.167	0.211	0.188	0.315	0.617	0.462	0.443	0.416	0.466	0.409	0.462	0.457	0.382	0.315	0.583	0.632	0.999
OSI2	0.179	0.153	0.193	0.172	0.288	0.564	0.422	0.404	0.38	0.426	0.374	0.422	0.418	0.349	0.288	0.533	0.578	0.568	0.948
OSI1	0.195	0.166	0.209	0.187	0.313	0.613	0.459	0.439	0.413	0.463	0.406	0.459	0.454	0.379	0.313	0.579	0.627	0.429	0.564	1.138
TPS2	0.463	0.128	0.105	0.281	0.205	0.187	0.14	0.134	0.126	0.141	0.124	0.14	0.297	0.249	0.205	0.176	0.191	0.188	0.172	0.187	0.795
TPS3	0.503	0.139	0.114	0.306	0.223	0.203	0.152	0.145	0.137	0.153	0.134	0.152	0.323	0.27	0.223	0.191	0.208	0.204	0.187	0.203	0.482	0.902
TPS4	0.475	0.131	0.108	0.289	0.211	0.191	0.143	0.137	0.129	0.145	0.127	0.143	0.305	0.255	0.211	0.181	0.196	0.193	0.176	0.191	0.455	0.495	0.791
TPS5	0.483	0.134	0.11	0.294	0.214	0.195	0.146	0.14	0.131	0.147	0.129	0.146	0.311	0.259	0.214	0.184	0.199	0.196	0.179	0.195	0.463	0.503	0.475	0.847
IC1	0.129	0.629	0.384	0.186	0.176	0.16	0.12	0.114	0.108	0.121	0.106	0.12	0.255	0.213	0.176	0.151	0.164	0.161	0.147	0.16	0.123	0.134	0.127	0.129	1.159
IC2	0.118	0.577	0.352	0.17	0.161	0.146	0.11	0.105	0.099	0.111	0.097	0.11	0.234	0.195	0.161	0.138	0.15	0.148	0.135	0.146	0.113	0.123	0.116	0.118	0.638	1.016
IC3	0.135	0.661	0.403	0.195	0.185	0.168	0.126	0.12	0.113	0.127	0.111	0.126	0.268	0.224	0.185	0.158	0.172	0.169	0.154	0.168	0.13	0.141	0.133	0.135	0.637	0.584	1.079
IC4	0.134	0.653	0.398	0.193	0.182	0.166	0.124	0.119	0.112	0.125	0.11	0.124	0.264	0.221	0.182	0.156	0.17	0.167	0.153	0.166	0.128	0.139	0.131	0.134	0.629	0.577	0.661	1.02
BPI3	0.094	0.342	0.661	0.2	0.198	0.18	0.135	0.129	0.121	0.136	0.119	0.135	0.287	0.24	0.198	0.17	0.184	0.181	0.166	0.18	0.09	0.098	0.093	0.094	0.329	0.302	0.346	0.342	1.016
BPI2	0.091	0.33	0.638	0.193	0.191	0.173	0.13	0.124	0.117	0.131	0.115	0.13	0.277	0.231	0.191	0.164	0.178	0.175	0.16	0.173	0.087	0.095	0.089	0.091	0.318	0.291	0.334	0.33	0.547	0.903
BPI5	0.11	0.398	0.77	0.233	0.23	0.209	0.157	0.15	0.141	0.158	0.139	0.157	0.334	0.279	0.23	0.198	0.214	0.211	0.193	0.209	0.105	0.114	0.108	0.11	0.384	0.352	0.403	0.398	0.661	0.638	1.321
NMB3	0.273	0.179	0.217	0.45	0.191	0.174	0.13	0.124	0.117	0.131	0.115	0.13	0.277	0.231	0.191	0.164	0.178	0.175	0.16	0.174	0.261	0.284	0.268	0.273	0.172	0.158	0.181	0.179	0.186	0.179	0.217	0.864
NMB4	0.269	0.176	0.214	0.444	0.189	0.171	0.128	0.123	0.116	0.129	0.114	0.128	0.273	0.228	0.189	0.162	0.175	0.173	0.158	0.171	0.258	0.28	0.265	0.269	0.17	0.156	0.179	0.176	0.184	0.177	0.214	0.412	0.758
NMB5	0.294	0.193	0.233	0.485	0.206	0.187	0.14	0.134	0.126	0.141	0.124	0.14	0.298	0.249	0.206	0.177	0.192	0.188	0.172	0.187	0.281	0.306	0.289	0.294	0.186	0.17	0.195	0.193	0.2	0.193	0.233	0.45	0.444	0.825
Implied (for all variables) Correlations (Aggregate - Default model)
	TPS	IC	BPI	NMB	KF	OSI	FBP	FBP5	FBP4	FBP3	FBP2	FBP1	KF5	KF4	KF2	OSI5	OSI4	OSI3	OSI2	OSI1	TPS2	TPS3	TPS4	TPS5	IC1	IC2	IC3	IC4	BPI3	BPI2	BPI5	NMB3	NMB4	NMB5
TPS	1
IC	0.238	1
BPI	0.18	0.561	1
NMB	0.607	0.343	0.382	1
KF	0.525	0.384	0.447	0.504	1
OSI	0.358	0.262	0.305	0.343	0.681	1
FBP	0.243	0.178	0.207	0.233	0.463	0.68	1
FBP5	0.195	0.143	0.166	0.187	0.372	0.545	0.802	1
FBP4	0.196	0.144	0.167	0.188	0.373	0.548	0.806	0.646	1
FBP3	0.194	0.142	0.165	0.186	0.369	0.541	0.796	0.639	0.642	1
FBP2	0.181	0.133	0.154	0.174	0.345	0.507	0.745	0.598	0.601	0.594	1
FBP1	0.185	0.135	0.157	0.177	0.352	0.516	0.76	0.609	0.612	0.468	0.625	1
KF5	0.353	0.259	0.301	0.339	0.673	0.459	0.312	0.25	0.251	0.248	0.232	0.237	1
KF4	0.388	0.284	0.331	0.372	0.739	0.504	0.342	0.275	0.276	0.273	0.255	0.26	0.538	1
KF2	0.35	0.256	0.298	0.336	0.666	0.454	0.309	0.247	0.249	0.246	0.23	0.234	0.448	0.493	1
OSI5	0.262	0.192	0.223	0.251	0.498	0.731	0.497	0.399	0.401	0.396	0.371	0.378	0.336	0.369	0.332	1
OSI4	0.288	0.211	0.246	0.277	0.549	0.806	0.548	0.439	0.442	0.436	0.408	0.416	0.37	0.406	0.366	0.646	1
OSI3	0.282	0.207	0.24	0.271	0.538	0.789	0.536	0.43	0.432	0.427	0.4	0.407	0.362	0.398	0.358	0.577	0.636	1
OSI2	0.265	0.194	0.226	0.254	0.504	0.74	0.503	0.404	0.405	0.401	0.375	0.382	0.34	0.373	0.336	0.541	0.597	0.584	1
OSI1	0.263	0.192	0.224	0.252	0.5	0.734	0.499	0.4	0.402	0.397	0.372	0.379	0.337	0.37	0.333	0.537	0.592	0.402	0.543	1
TPS2	0.747	0.178	0.134	0.453	0.392	0.267	0.182	0.146	0.146	0.145	0.135	0.138	0.264	0.29	0.261	0.195	0.215	0.211	0.198	0.196	1
TPS3	0.762	0.181	0.137	0.463	0.4	0.273	0.185	0.149	0.149	0.148	0.138	0.141	0.269	0.296	0.267	0.199	0.22	0.215	0.202	0.2	0.569	1
TPS4	0.769	0.183	0.138	0.467	0.404	0.275	0.187	0.15	0.151	0.149	0.139	0.142	0.272	0.298	0.269	0.201	0.222	0.217	0.204	0.202	0.574	0.586	1
TPS5	0.756	0.18	0.136	0.458	0.397	0.27	0.184	0.147	0.148	0.146	0.137	0.14	0.267	0.293	0.264	0.198	0.218	0.213	0.2	0.198	0.564	0.576	0.581	1
IC1	0.172	0.723	0.406	0.248	0.278	0.19	0.129	0.103	0.104	0.103	0.096	0.098	0.187	0.206	0.185	0.139	0.153	0.15	0.14	0.139	0.129	0.131	0.132	0.13	1
IC2	0.169	0.709	0.398	0.243	0.272	0.186	0.126	0.101	0.102	0.1	0.094	0.096	0.183	0.201	0.181	0.136	0.15	0.146	0.137	0.136	0.126	0.128	0.13	0.127	0.588	1
IC3	0.187	0.787	0.442	0.27	0.303	0.206	0.14	0.112	0.113	0.112	0.105	0.107	0.204	0.224	0.202	0.151	0.166	0.163	0.153	0.151	0.14	0.143	0.144	0.142	0.57	0.558	1
IC4	0.19	0.8	0.449	0.274	0.308	0.21	0.142	0.114	0.115	0.113	0.106	0.108	0.207	0.227	0.205	0.153	0.169	0.165	0.155	0.154	0.142	0.145	0.146	0.144	0.579	0.567	0.63	1
BPI3	0.134	0.42	0.747	0.285	0.334	0.228	0.155	0.124	0.125	0.123	0.115	0.118	0.225	0.247	0.223	0.167	0.184	0.18	0.169	0.167	0.1	0.102	0.103	0.102	0.303	0.297	0.33	0.336	1
BPI2	0.138	0.429	0.765	0.292	0.342	0.233	0.158	0.127	0.128	0.126	0.118	0.12	0.23	0.253	0.228	0.171	0.188	0.184	0.173	0.171	0.103	0.105	0.106	0.104	0.311	0.304	0.338	0.343	0.571	1
BPI5	0.137	0.429	0.764	0.292	0.342	0.233	0.158	0.127	0.128	0.126	0.118	0.12	0.23	0.253	0.228	0.17	0.188	0.184	0.172	0.171	0.103	0.105	0.106	0.104	0.31	0.304	0.338	0.343	0.571	0.584	1
NMB3	0.422	0.238	0.266	0.695	0.35	0.239	0.162	0.13	0.131	0.129	0.121	0.123	0.236	0.259	0.233	0.175	0.192	0.188	0.177	0.175	0.315	0.322	0.324	0.319	0.172	0.169	0.187	0.19	0.198	0.203	0.203	1
NMB4	0.445	0.251	0.28	0.733	0.369	0.252	0.171	0.137	0.138	0.136	0.127	0.13	0.248	0.273	0.246	0.184	0.203	0.198	0.186	0.185	0.332	0.339	0.342	0.336	0.182	0.178	0.198	0.201	0.209	0.214	0.214	0.509	1
NMB5	0.465	0.262	0.293	0.766	0.386	0.263	0.179	0.143	0.144	0.142	0.133	0.136	0.26	0.285	0.257	0.192	0.212	0.208	0.195	0.193	0.347	0.354	0.358	0.351	0.19	0.186	0.207	0.21	0.219	0.224	0.224	0.533	0.562	1
Implied Covariances (Aggregate - Default model)
	FBP5	FBP4	FBP3	FBP2	FBP1	KF5	KF4	KF2	OSI5	OSI4	OSI3	OSI2	OSI1	TPS2	TPS3	TPS4	TPS5	IC1	IC2	IC3	IC4	BPI3	BPI2	BPI5	NMB3	NMB4	NMB5
FBP5	1.059
FBP4	0.641	0.928
FBP3	0.718	0.675	1.193
FBP2	0.63	0.592	0.664	1.047
FBP1	0.712	0.669	0.58	0.726	1.287
KF5	0.325	0.306	0.343	0.301	0.34	1.598
KF4	0.272	0.256	0.287	0.251	0.284	0.654	0.925
KF2	0.224	0.211	0.236	0.207	0.234	0.499	0.417	0.776
OSI5	0.415	0.39	0.437	0.383	0.433	0.429	0.358	0.296	1.022
OSI4	0.45	0.423	0.474	0.415	0.47	0.465	0.388	0.32	0.649	0.989
OSI3	0.443	0.416	0.466	0.409	0.462	0.457	0.382	0.315	0.583	0.632	0.999
OSI2	0.404	0.38	0.426	0.374	0.422	0.418	0.349	0.288	0.533	0.578	0.568	0.948
OSI1	0.439	0.413	0.463	0.406	0.459	0.454	0.379	0.313	0.579	0.627	0.429	0.564	1.138
TPS2	0.134	0.126	0.141	0.124	0.14	0.297	0.249	0.205	0.176	0.191	0.188	0.172	0.187	0.795
TPS3	0.145	0.137	0.153	0.134	0.152	0.323	0.27	0.223	0.191	0.208	0.204	0.187	0.203	0.482	0.902
TPS4	0.137	0.129	0.145	0.127	0.143	0.305	0.255	0.211	0.181	0.196	0.193	0.176	0.191	0.455	0.495	0.791
TPS5	0.14	0.131	0.147	0.129	0.146	0.311	0.259	0.214	0.184	0.199	0.196	0.179	0.195	0.463	0.503	0.475	0.847
IC1	0.114	0.108	0.121	0.106	0.12	0.255	0.213	0.176	0.151	0.164	0.161	0.147	0.16	0.123	0.134	0.127	0.129	1.159
IC2	0.105	0.099	0.111	0.097	0.11	0.234	0.195	0.161	0.138	0.15	0.148	0.135	0.146	0.113	0.123	0.116	0.118	0.638	1.016
IC3	0.12	0.113	0.127	0.111	0.126	0.268	0.224	0.185	0.158	0.172	0.169	0.154	0.168	0.13	0.141	0.133	0.135	0.637	0.584	1.079
IC4	0.119	0.112	0.125	0.11	0.124	0.264	0.221	0.182	0.156	0.17	0.167	0.153	0.166	0.128	0.139	0.131	0.134	0.629	0.577	0.661	1.02
BPI3	0.129	0.121	0.136	0.119	0.135	0.287	0.24	0.198	0.17	0.184	0.181	0.166	0.18	0.09	0.098	0.093	0.094	0.329	0.302	0.346	0.342	1.016
BPI2	0.124	0.117	0.131	0.115	0.13	0.277	0.231	0.191	0.164	0.178	0.175	0.16	0.173	0.087	0.095	0.089	0.091	0.318	0.291	0.334	0.33	0.547	0.903
BPI5	0.15	0.141	0.158	0.139	0.157	0.334	0.279	0.23	0.198	0.214	0.211	0.193	0.209	0.105	0.114	0.108	0.11	0.384	0.352	0.403	0.398	0.661	0.638	1.321
NMB3	0.124	0.117	0.131	0.115	0.13	0.277	0.231	0.191	0.164	0.178	0.175	0.16	0.174	0.261	0.284	0.268	0.273	0.172	0.158	0.181	0.179	0.186	0.179	0.217	0.864
NMB4	0.123	0.116	0.129	0.114	0.128	0.273	0.228	0.189	0.162	0.175	0.173	0.158	0.171	0.258	0.28	0.265	0.269	0.17	0.156	0.179	0.176	0.184	0.177	0.214	0.412	0.758
NMB5	0.134	0.126	0.141	0.124	0.14	0.298	0.249	0.206	0.177	0.192	0.188	0.172	0.187	0.281	0.306	0.289	0.294	0.186	0.17	0.195	0.193	0.2	0.193	0.233	0.45	0.444	0.825
Implied Correlations (Aggregate - Default model)
	FBP5	FBP4	FBP3	FBP2	FBP1	KF5	KF4	KF2	OSI5	OSI4	OSI3	OSI2	OSI1	TPS2	TPS3	TPS4	TPS5	IC1	IC2	IC3	IC4	BPI3	BPI2	BPI5	NMB3	NMB4	NMB5
FBP5	1
FBP4	0.646	1
FBP3	0.639	0.642	1
FBP2	0.598	0.601	0.594	1
FBP1	0.609	0.612	0.468	0.625	1
KF5	0.25	0.251	0.248	0.232	0.237	1
KF4	0.275	0.276	0.273	0.255	0.26	0.538	1
KF2	0.247	0.249	0.246	0.23	0.234	0.448	0.493	1
OSI5	0.399	0.401	0.396	0.371	0.378	0.336	0.369	0.332	1
OSI4	0.439	0.442	0.436	0.408	0.416	0.37	0.406	0.366	0.646	1
OSI3	0.43	0.432	0.427	0.4	0.407	0.362	0.398	0.358	0.577	0.636	1
OSI2	0.404	0.405	0.401	0.375	0.382	0.34	0.373	0.336	0.541	0.597	0.584	1
OSI1	0.4	0.402	0.397	0.372	0.379	0.337	0.37	0.333	0.537	0.592	0.402	0.543	1
TPS2	0.146	0.146	0.145	0.135	0.138	0.264	0.29	0.261	0.195	0.215	0.211	0.198	0.196	1
TPS3	0.149	0.149	0.148	0.138	0.141	0.269	0.296	0.267	0.199	0.22	0.215	0.202	0.2	0.569	1
TPS4	0.15	0.151	0.149	0.139	0.142	0.272	0.298	0.269	0.201	0.222	0.217	0.204	0.202	0.574	0.586	1
TPS5	0.147	0.148	0.146	0.137	0.14	0.267	0.293	0.264	0.198	0.218	0.213	0.2	0.198	0.564	0.576	0.581	1
IC1	0.103	0.104	0.103	0.096	0.098	0.187	0.206	0.185	0.139	0.153	0.15	0.14	0.139	0.129	0.131	0.132	0.13	1
IC2	0.101	0.102	0.1	0.094	0.096	0.183	0.201	0.181	0.136	0.15	0.146	0.137	0.136	0.126	0.128	0.13	0.127	0.588	1
IC3	0.112	0.113	0.112	0.105	0.107	0.204	0.224	0.202	0.151	0.166	0.163	0.153	0.151	0.14	0.143	0.144	0.142	0.57	0.558	1
IC4	0.114	0.115	0.113	0.106	0.108	0.207	0.227	0.205	0.153	0.169	0.165	0.155	0.154	0.142	0.145	0.146	0.144	0.579	0.567	0.63	1
BPI3	0.124	0.125	0.123	0.115	0.118	0.225	0.247	0.223	0.167	0.184	0.18	0.169	0.167	0.1	0.102	0.103	0.102	0.303	0.297	0.33	0.336	1
BPI2	0.127	0.128	0.126	0.118	0.12	0.23	0.253	0.228	0.171	0.188	0.184	0.173	0.171	0.103	0.105	0.106	0.104	0.311	0.304	0.338	0.343	0.571	1
BPI5	0.127	0.128	0.126	0.118	0.12	0.23	0.253	0.228	0.17	0.188	0.184	0.172	0.171	0.103	0.105	0.106	0.104	0.31	0.304	0.338	0.343	0.571	0.584	1
NMB3	0.13	0.131	0.129	0.121	0.123	0.236	0.259	0.233	0.175	0.192	0.188	0.177	0.175	0.315	0.322	0.324	0.319	0.172	0.169	0.187	0.19	0.198	0.203	0.203	1
NMB4	0.137	0.138	0.136	0.127	0.13	0.248	0.273	0.246	0.184	0.203	0.198	0.186	0.185	0.332	0.339	0.342	0.336	0.182	0.178	0.198	0.201	0.209	0.214	0.214	0.509	1
NMB5	0.143	0.144	0.142	0.133	0.136	0.26	0.285	0.257	0.192	0.212	0.208	0.195	0.193	0.347	0.354	0.358	0.351	0.19	0.186	0.207	0.21	0.219	0.224	0.224	0.533	0.562	1
Residual Covariances (Aggregate - Default model)
	FBP5	FBP4	FBP3	FBP2	FBP1	KF5	KF4	KF2	OSI5	OSI4	OSI3	OSI2	OSI1	TPS2	TPS3	TPS4	TPS5	IC1	IC2	IC3	IC4	BPI3	BPI2	BPI5	NMB3	NMB4	NMB5
FBP5	0
FBP4	0.008	0
FBP3	-0.009	0.003	0
FBP2	0.025	-0.033	0.021	0
FBP1	-0.019	0.01	0.003	-0.008	-0.002
KF5	0.144	0.201	0.192	0.169	0.163	0
KF4	0.153	0.138	0.153	0.247	0.188	0	0
KF2	0.066	0.065	0.078	0.12	0.109	0.005	0.023	0
OSI5	0.022	-0.025	-0.016	-0.021	0.014	-0.006	-0.04	-0.022	0
OSI4	-0.001	-0.005	-0.05	-0.035	-0.024	0.058	-0.052	-0.06	0	0
OSI3	0.038	-0.004	0.012	-0.063	-0.042	0.05	-0.053	-0.07	0	0.021	0
OSI2	0.004	0.002	-0.01	0.049	-0.03	0.025	-0.029	-0.001	-0.004	-0.015	-0.007	0
OSI1	-0.052	-0.049	-0.096	-0.049	0.091	0.059	-0.047	-0.067	0.007	0.007	0	0.022	0
TPS2	0.13	0.087	0.117	0.201	0.209	-0.073	0.041	0.088	0.031	-0.026	-0.023	0.058	-0.008	0
TPS3	0.109	0.019	0.162	0.138	0.107	-0.155	-0.005	0.035	0.015	-0.108	0.018	-0.036	-0.052	0.011	0
TPS4	0.057	0.046	0.108	0.144	0.143	-0.078	0.043	0.081	0.011	-0.084	-0.07	-0.037	-0.019	-0.017	-0.006	0
TPS5	0.055	0.039	0.059	0.097	0.136	-0.068	-0.004	0.043	-0.002	-0.117	-0.081	-0.066	-0.067	-0.003	-0.015	0.03	0
IC1	0.06	0.017	0.074	0.066	0.212	-0.194	0.001	-0.08	0.015	-0.005	-0.029	-0.031	0.099	0.042	0.031	-0.001	0.01	0
IC2	0.124	0.062	0.082	0.135	0.156	-0.079	0.006	0.036	0.061	0.039	0.031	0.05	0.021	0.057	0.019	0.008	-0.01	0	0
IC3	0.187	0.068	0.199	0.161	0.175	0.027	0.054	-0.041	0.13	0.038	0.114	0.038	0.064	0.029	0.048	-0.003	-0.025	-0.078	0.052	0
IC4	0.079	0.082	0.142	0.128	0.162	-0.079	0.035	-0.061	0.057	0.026	0.003	-0.021	0.07	-0.014	-0.004	-0.051	-0.056	0.072	-0.052	0.002	0
BPI3	0.052	0.052	0.113	0.06	0.14	0.06	-0.021	-0.08	0.082	0.047	0.123	0.016	0.053	0.029	0.067	-0.068	-0.014	0.018	-0.004	0.107	0.055	0
BPI2	-0.002	-0.024	-0.031	0.07	0.092	-0.07	-0.023	-0.075	0.04	-0.003	0.041	0.084	0.026	0.037	-0.013	-0.061	-0.034	0.032	0.058	0.007	-0.029	-0.014	0
BPI5	0.074	0.042	0.029	0.117	0.161	0.071	0.003	-0.045	0.075	0.104	0.142	0.115	0.133	0.067	0.05	-0.03	0.005	-0.042	-0.038	-0.055	-0.106	-0.009	0.023	0
NMB3	0.04	-0.013	0.065	-0.003	0.063	-0.003	-0.074	-0.012	0.02	-0.011	0.089	0.018	-0.037	0.015	0.118	-0.063	-0.042	0.002	0.003	0.066	-0.038	0.066	-0.02	0.079	0
NMB4	0.103	0.07	0.062	0.11	0.146	-0.056	-0.013	0.013	0.025	0.014	-0.003	0.024	0.059	0.038	0.024	0.004	-0.012	0.024	-0.002	-0.014	-0.042	-0.054	-0.03	0.011	-0.007	0
NMB5	0.125	0.058	0.071	0.074	0.122	-0.026	-0.016	0.041	0.117	0	0.049	0.061	0.055	-0.016	0.011	-0.045	-0.008	0.024	0.024	0.028	-0.033	0.019	-0.022	-0.008	0.001	0.005	0
Standardized Residual Covariances (Aggregate - Default model)
	FBP5	FBP4	FBP3	FBP2	FBP1	KF5	KF4	KF2	OSI5	OSI4	OSI3	OSI2	OSI1	TPS2	TPS3	TPS4	TPS5	IC1	IC2	IC3	IC4	BPI3	BPI2	BPI5	NMB3	NMB4	NMB5
FBP5	0
FBP4	0.156	0
FBP3	-0.156	0.06	0
FBP2	0.474	-0.677	0.382	0
FBP1	-0.33	0.18	0.053	-0.141	-0.031
KF5	2.548	3.799	3.2	3.018	2.625	0
KF4	3.534	3.414	3.341	5.759	3.947	0	0
KF2	1.664	1.774	1.872	3.08	2.508	0.105	0.585	0
OSI5	0.469	-0.573	-0.323	-0.456	0.28	-0.108	-0.926	-0.565	0
OSI4	-0.028	-0.113	-1.001	-0.762	-0.467	1.022	-1.187	-1.522	0	0
OSI3	0.807	-0.102	0.241	-1.365	-0.821	0.881	-1.221	-1.786	-0.005	0.423	0
OSI2	0.085	0.044	-0.207	1.103	-0.611	0.456	-0.693	-0.032	-0.088	-0.317	-0.142	0
OSI1	-1.049	-1.059	-1.824	-0.996	1.67	0.99	-1.01	-1.593	0.139	0.132	0	0.451	0
TPS2	3.324	2.385	2.826	5.185	4.845	-1.482	1.095	2.57	0.798	-0.671	-0.608	1.563	-0.188	0
TPS3	2.617	0.483	3.663	3.33	2.336	-2.96	-0.131	0.963	0.355	-2.649	0.44	-0.896	-1.191	0.268	0
TPS4	1.467	1.256	2.602	3.711	3.335	-1.577	1.141	2.381	0.291	-2.186	-1.83	-0.986	-0.455	-0.444	-0.147	0
TPS5	1.363	1.036	1.371	2.429	3.062	-1.332	-0.112	1.224	-0.061	-2.957	-2.036	-1.711	-1.579	-0.088	-0.353	0.748	0
IC1	1.27	0.378	1.48	1.405	4.092	-3.319	0.024	-1.967	0.331	-0.103	-0.631	-0.698	2.014	1.032	0.724	-0.028	0.226	0
IC2	2.83	1.514	1.766	3.1	3.216	-1.451	0.156	0.951	1.41	0.91	0.724	1.208	0.463	1.496	0.475	0.205	-0.245	0	0
IC3	4.11	1.611	4.129	3.572	3.507	0.476	1.248	-1.041	2.906	0.852	2.579	0.876	1.355	0.73	1.15	-0.076	-0.617	-1.433	1.022	0
IC4	1.781	1.977	3.024	2.918	3.327	-1.445	0.834	-1.598	1.314	0.604	0.077	-0.507	1.532	-0.374	-0.104	-1.336	-1.411	1.359	-1.059	0.046	0
BPI3	1.181	1.258	2.422	1.38	2.882	1.091	-0.5	-2.077	1.884	1.094	2.852	0.389	1.157	0.76	1.655	-1.796	-0.366	0.384	-0.096	2.289	1.21	0
BPI2	-0.047	-0.61	-0.703	1.695	1.998	-1.348	-0.585	-2.058	0.977	-0.081	1.001	2.13	0.595	1.043	-0.334	-1.715	-0.921	0.705	1.371	0.156	-0.678	-0.305	0
BPI5	1.464	0.89	0.538	2.351	2.901	1.125	0.07	-1.03	1.515	2.129	2.884	2.398	2.545	1.542	1.08	-0.691	0.11	-0.762	-0.747	-1.037	-2.05	-0.166	0.431	0
NMB3	0.976	-0.344	1.512	-0.083	1.412	-0.067	-1.911	-0.349	0.496	-0.275	2.238	0.472	-0.871	0.415	3.008	-1.719	-1.121	0.038	0.072	1.604	-0.936	1.64	-0.518	1.711	0
NMB4	2.69	1.959	1.53	2.892	3.465	-1.165	-0.346	0.382	0.67	0.367	-0.076	0.673	1.474	1.089	0.653	0.122	-0.334	0.606	-0.049	-0.366	-1.098	-1.425	-0.83	0.257	-0.196	0
NMB5	3.125	1.559	1.671	1.874	2.77	-0.512	-0.428	1.173	2.956	-0.008	1.252	1.6	1.331	-0.43	0.274	-1.254	-0.209	0.581	0.62	0.69	-0.836	0.474	-0.593	-0.181	0.021	0.121	0
Factor Score Weights (Aggregate - Default model)
	FBP5	FBP4	FBP3	FBP2	FBP1	KF5	KF4	KF2	OSI5	OSI4	OSI3	OSI2	OSI1	TPS2	TPS3	TPS4	TPS5	IC1	IC2	IC3	IC4	BPI3	BPI2	BPI5	NMB3	NMB4	NMB5
TPS	0	0	0	0	0	0.011	0.02	0.017	0.002	0.003	0.005	0.002	0.004	0.188	0.19	0.21	0.19	0.002	0.002	0.003	0.003	-0.006	-0.007	-0.006	0.025	0.031	0.035
IC	0	0	0	0	0	0.005	0.009	0.008	0.001	0.001	0.002	0.001	0.002	0.003	0.003	0.003	0.003	0.149	0.147	0.242	0.267	0.027	0.031	0.025	0.006	0.008	0.009
BPI	0	0	0.001	0	0	0.013	0.024	0.02	0.002	0.004	0.006	0.003	0.005	-0.008	-0.009	-0.009	-0.009	0.021	0.021	0.035	0.038	0.263	0.303	0.25	0.016	0.02	0.023
NMB	0	0	0	0	0	0.008	0.015	0.013	0.001	0.002	0.004	0.002	0.003	0.032	0.033	0.036	0.032	0.005	0.004	0.007	0.008	0.015	0.017	0.014	0.193	0.243	0.273
KF	0.003	0.004	0.004	0.002	0.004	0.103	0.186	0.159	0.017	0.028	0.045	0.022	0.036	0.02	0.021	0.023	0.021	0.005	0.005	0.008	0.009	0.017	0.019	0.016	0.012	0.015	0.016
OSI	0.018	0.019	0.024	0.011	0.019	0.016	0.028	0.024	0.093	0.15	0.246	0.12	0.195	0.003	0.003	0.003	0.003	0.001	0.001	0.001	0.001	0.003	0.003	0.002	0.002	0.002	0.002
FBP	0.173	0.189	0.229	0.103	0.184	0.002	0.004	0.003	0.012	0.019	0.031	0.015	0.025	0	0	0	0	0	0	0	0	0	0	0	0	0	0
Total Effects (Aggregate - Default model)
	TPS	IC	BPI	NMB	KF	OSI	FBP
KF	0.308	0.069	0.183	0.123	0	0	0
OSI	0.28	0.062	0.166	0.112	0.909	0	0
FBP	0.21	0.047	0.124	0.084	0.68	0.748	0
FBP5	0.201	0.045	0.119	0.08	0.652	0.717	0.958
FBP4	0.189	0.042	0.112	0.075	0.613	0.674	0.9
FBP3	0.212	0.047	0.125	0.084	0.687	0.755	1.009
FBP2	0.185	0.041	0.11	0.074	0.602	0.662	0.885
FBP1	0.21	0.047	0.124	0.084	0.68	0.748	1
KF5	0.447	0.099	0.265	0.178	1.45	0	0
KF4	0.373	0.083	0.221	0.149	1.212	0	0
KF2	0.308	0.069	0.183	0.123	1	0	0
OSI5	0.264	0.059	0.157	0.105	0.858	0.944	0
OSI4	0.287	0.064	0.17	0.114	0.931	1.024	0
OSI3	0.282	0.063	0.167	0.112	0.916	1.007	0
OSI2	0.258	0.057	0.153	0.103	0.837	0.921	0
OSI1	0.28	0.062	0.166	0.112	0.909	1	0
TPS2	0.958	0	0	0	0	0	0
TPS3	1.041	0	0	0	0	0	0
TPS4	0.984	0	0	0	0	0	0
TPS5	1	0	0	0	0	0	0
IC1	0	0.964	0	0	0	0	0
IC2	0	0.884	0	0	0	0	0
IC3	0	1.013	0	0	0	0	0
IC4	0	1	0	0	0	0	0
BPI3	0	0	0.858	0	0	0	0
BPI2	0	0	0.828	0	0	0	0
BPI5	0	0	1	0	0	0	0
NMB3	0	0	0	0.928	0	0	0
NMB4	0	0	0	0.916	0	0	0
NMB5	0	0	0	1	0	0	0
Standardized Total Effects (Aggregate - Default model)
	TPS	IC	BPI	NMB	KF	OSI	FBP
KF	0.365	0.094	0.273	0.146	0	0	0
OSI	0.249	0.064	0.186	0.099	0.681	0	0
FBP	0.169	0.044	0.126	0.067	0.463	0.68	0
FBP5	0.136	0.035	0.101	0.054	0.372	0.545	0.802
FBP4	0.136	0.035	0.102	0.054	0.373	0.548	0.806
FBP3	0.135	0.035	0.101	0.054	0.369	0.541	0.796
FBP2	0.126	0.033	0.094	0.05	0.345	0.507	0.745
FBP1	0.128	0.033	0.096	0.051	0.352	0.516	0.76
KF5	0.246	0.064	0.184	0.098	0.673	0	0
KF4	0.27	0.07	0.202	0.108	0.739	0	0
KF2	0.243	0.063	0.182	0.097	0.666	0	0
OSI5	0.182	0.047	0.136	0.073	0.498	0.731	0
OSI4	0.2	0.052	0.15	0.08	0.549	0.806	0
OSI3	0.196	0.051	0.147	0.078	0.538	0.789	0
OSI2	0.184	0.048	0.138	0.073	0.504	0.74	0
OSI1	0.183	0.047	0.137	0.073	0.5	0.734	0
TPS2	0.747	0	0	0	0	0	0
TPS3	0.762	0	0	0	0	0	0
TPS4	0.769	0	0	0	0	0	0
TPS5	0.756	0	0	0	0	0	0
IC1	0	0.723	0	0	0	0	0
IC2	0	0.709	0	0	0	0	0
IC3	0	0.787	0	0	0	0	0
IC4	0	0.8	0	0	0	0	0
BPI3	0	0	0.747	0	0	0	0
BPI2	0	0	0.765	0	0	0	0
BPI5	0	0	0.764	0	0	0	0
NMB3	0	0	0	0.695	0	0	0
NMB4	0	0	0	0.733	0	0	0
NMB5	0	0	0	0.766	0	0	0
Direct Effects (Aggregate - Default model)
	TPS	IC	BPI	NMB	KF	OSI	FBP
KF	0.308	0.069	0.183	0.123	0	0	0
OSI	0	0	0	0	0.909	0	0
FBP	0	0	0	0	0	0.748	0
FBP5	0	0	0	0	0	0	0.958
FBP4	0	0	0	0	0	0	0.9
FBP3	0	0	0	0	0	0	1.009
FBP2	0	0	0	0	0	0	0.885
FBP1	0	0	0	0	0	0	1
KF5	0	0	0	0	1.45	0	0
KF4	0	0	0	0	1.212	0	0
KF2	0	0	0	0	1	0	0
OSI5	0	0	0	0	0	0.944	0
OSI4	0	0	0	0	0	1.024	0
OSI3	0	0	0	0	0	1.007	0
OSI2	0	0	0	0	0	0.921	0
OSI1	0	0	0	0	0	1	0
TPS2	0.958	0	0	0	0	0	0
TPS3	1.041	0	0	0	0	0	0
TPS4	0.984	0	0	0	0	0	0
TPS5	1	0	0	0	0	0	0
IC1	0	0.964	0	0	0	0	0
IC2	0	0.884	0	0	0	0	0
IC3	0	1.013	0	0	0	0	0
IC4	0	1	0	0	0	0	0
BPI3	0	0	0.858	0	0	0	0
BPI2	0	0	0.828	0	0	0	0
BPI5	0	0	1	0	0	0	0
NMB3	0	0	0	0.928	0	0	0
NMB4	0	0	0	0.916	0	0	0
NMB5	0	0	0	1	0	0	0
Standardized Direct Effects (Aggregate - Default model)
	TPS	IC	BPI	NMB	KF	OSI	FBP
KF	0.365	0.094	0.273	0.146	0	0	0
OSI	0	0	0	0	0.681	0	0
FBP	0	0	0	0	0	0.68	0
FBP5	0	0	0	0	0	0	0.802
FBP4	0	0	0	0	0	0	0.806
FBP3	0	0	0	0	0	0	0.796
FBP2	0	0	0	0	0	0	0.745
FBP1	0	0	0	0	0	0	0.76
KF5	0	0	0	0	0.673	0	0
KF4	0	0	0	0	0.739	0	0
KF2	0	0	0	0	0.666	0	0
OSI5	0	0	0	0	0	0.731	0
OSI4	0	0	0	0	0	0.806	0
OSI3	0	0	0	0	0	0.789	0
OSI2	0	0	0	0	0	0.74	0
OSI1	0	0	0	0	0	0.734	0
TPS2	0.747	0	0	0	0	0	0
TPS3	0.762	0	0	0	0	0	0
TPS4	0.769	0	0	0	0	0	0
TPS5	0.756	0	0	0	0	0	0
IC1	0	0.723	0	0	0	0	0
IC2	0	0.709	0	0	0	0	0
IC3	0	0.787	0	0	0	0	0
IC4	0	0.8	0	0	0	0	0
BPI3	0	0	0.747	0	0	0	0
BPI2	0	0	0.765	0	0	0	0
BPI5	0	0	0.764	0	0	0	0
NMB3	0	0	0	0.695	0	0	0
NMB4	0	0	0	0.733	0	0	0
NMB5	0	0	0	0.766	0	0	0
Indirect Effects (Aggregate - Default model)
	TPS	IC	BPI	NMB	KF	OSI	FBP
KF	0	0	0	0	0	0	0
OSI	0.28	0.062	0.166	0.112	0	0	0
FBP	0.21	0.047	0.124	0.084	0.68	0	0
FBP5	0.201	0.045	0.119	0.08	0.652	0.717	0
FBP4	0.189	0.042	0.112	0.075	0.613	0.674	0
FBP3	0.212	0.047	0.125	0.084	0.687	0.755	0
FBP2	0.185	0.041	0.11	0.074	0.602	0.662	0
FBP1	0.21	0.047	0.124	0.084	0.68	0.748	0
KF5	0.447	0.099	0.265	0.178	0	0	0
KF4	0.373	0.083	0.221	0.149	0	0	0
KF2	0.308	0.069	0.183	0.123	0	0	0
OSI5	0.264	0.059	0.157	0.105	0.858	0	0
OSI4	0.287	0.064	0.17	0.114	0.931	0	0
OSI3	0.282	0.063	0.167	0.112	0.916	0	0
OSI2	0.258	0.057	0.153	0.103	0.837	0	0
OSI1	0.28	0.062	0.166	0.112	0.909	0	0
TPS2	0	0	0	0	0	0	0
TPS3	0	0	0	0	0	0	0
TPS4	0	0	0	0	0	0	0
TPS5	0	0	0	0	0	0	0
IC1	0	0	0	0	0	0	0
IC2	0	0	0	0	0	0	0
IC3	0	0	0	0	0	0	0
IC4	0	0	0	0	0	0	0
BPI3	0	0	0	0	0	0	0
BPI2	0	0	0	0	0	0	0
BPI5	0	0	0	0	0	0	0
NMB3	0	0	0	0	0	0	0
NMB4	0	0	0	0	0	0	0
NMB5	0	0	0	0	0	0	0
Standardized Indirect Effects (Aggregate - Default model)
	TPS	IC	BPI	NMB	KF	OSI	FBP
KF	0	0	0	0	0	0	0
OSI	0.249	0.064	0.186	0.099	0	0	0
FBP	0.169	0.044	0.126	0.067	0.463	0	0
FBP5	0.136	0.035	0.101	0.054	0.372	0.545	0
FBP4	0.136	0.035	0.102	0.054	0.373	0.548	0
FBP3	0.135	0.035	0.101	0.054	0.369	0.541	0
FBP2	0.126	0.033	0.094	0.05	0.345	0.507	0
FBP1	0.128	0.033	0.096	0.051	0.352	0.516	0
KF5	0.246	0.064	0.184	0.098	0	0	0
KF4	0.27	0.07	0.202	0.108	0	0	0
KF2	0.243	0.063	0.182	0.097	0	0	0
OSI5	0.182	0.047	0.136	0.073	0.498	0	0
OSI4	0.2	0.052	0.15	0.08	0.549	0	0
OSI3	0.196	0.051	0.147	0.078	0.538	0	0
OSI2	0.184	0.048	0.138	0.073	0.504	0	0
OSI1	0.183	0.047	0.137	0.073	0.5	0	0
TPS2	0	0	0	0	0	0	0
TPS3	0	0	0	0	0	0	0
TPS4	0	0	0	0	0	0	0
TPS5	0	0	0	0	0	0	0
IC1	0	0	0	0	0	0	0
IC2	0	0	0	0	0	0	0
IC3	0	0	0	0	0	0	0
IC4	0	0	0	0	0	0	0
BPI3	0	0	0	0	0	0	0
BPI2	0	0	0	0	0	0	0
BPI5	0	0	0	0	0	0	0
NMB3	0	0	0	0	0	0	0
NMB4	0	0	0	0	0	0	0
NMB5	0	0	0	0	0	0	0
Model Fit Summary
CMIN
Model	NPAR	CMIN	DF	P	CMIN/DF
Default model	72	924.902	306	0	3.023
Saturated model	378	0	0
Independence model	27	7859.46	351	0	22.392
RMR, GFI
Model	RMR	GFI	AGFI	PGFI
Default model	0.07	0.886	0.859	0.717
Saturated model	0	1
Independence model	0.308	0.281	0.226	0.261
Baseline Comparisons
Model	NFI	RFI	IFI	TLI	CFI
	Delta1	rho1	Delta2	rho2
Default model	0.882	0.865	0.918	0.905	0.918
Saturated model	1		1		1
Independence model	0	0	0	0	0
Parsimony-Adjusted Measures
Model	PRATIO	PNFI	PCFI
Default model	0.872	0.769	0.8
Saturated model	0	0	0
Independence model	1	0	0
NCP
Model	NCP	LO 90	HI 90
Default model	618.902	531.277	714.144
Saturated model	0	0	0
Independence model	7508.46	7223.28	7800
FMIN
Model	FMIN	F0	LO 90	HI 90
Default model	1.646	1.101	0.945	1.271
Saturated model	0	0	0	0
Independence model	13.985	13.36	12.853	13.879
RMSEA
Model	RMSEA	LO 90	HI 90	PCLOSE
Default model	0.06	0.056	0.064	0
Independence model	0.195	0.191	0.199	0
AIC
Model	AIC	BCC	BIC	CAIC
Default model	1068.9	1076.45	1380.9	1452.9
Saturated model	756	795.64	2393.98	2771.98
Independence model	7913.46	7916.29	8030.45	8057.45
ECVI
Model	ECVI	LO 90	HI 90	MECVI
Default model	1.902	1.746	2.071	1.915
Saturated model	1.345	1.345	1.345	1.416
Independence model	14.081	13.573	14.6	14.086
HOELTER
Model	HOELTER	HOELTER
	0.05	0.01
Default model	212	223
Independence model	29	30

## Sheet: MI
Model Fit Summary
CMIN
Model	NPAR	CMIN	DF	P	CMIN/DF
Unconstrained	324	1793.84	1188	0	1.51
Measurement weights	264	1907.41	1248	0	1.528
Structural covariances	180	2236.73	1332	0	1.679
Measurement residuals	81	2539.92	1431	0	1.775
Saturated model	1512	0	0
Independence model	108	9422.71	1404	0	6.711
RMR, GFI
Model	RMR	GFI	AGFI	PGFI
Unconstrained	0.06	0.815	0.765	0.641
Measurement weights	0.071	0.805	0.764	0.665
Structural covariances	0.157	0.778	0.748	0.685
Measurement residuals	0.156	0.756	0.742	0.716
Saturated model	0	1
Independence model	0.319	0.259	0.202	0.241
Baseline Comparisons
Model	NFI	RFI	IFI	TLI	CFI
	Delta1	rho1	Delta2	rho2
Unconstrained	0.81	0.775	0.926	0.911	0.924
Measurement weights	0.798	0.772	0.919	0.907	0.918
Structural covariances	0.763	0.75	0.888	0.881	0.887
Measurement residuals	0.73	0.736	0.861	0.864	0.862
Saturated model	1		1		1
Independence model	0	0	0	0	0
Parsimony-Adjusted Measures
Model	PRATIO	PNFI	PCFI
Unconstrained	0.846	0.685	0.782
Measurement weights	0.889	0.709	0.816
Structural covariances	0.949	0.724	0.842
Measurement residuals	1.019	0.744	0.878
Saturated model	0	0	0
Independence model	1	0	0
NCP
Model	NCP	LO 90	HI 90
Unconstrained	605.843	495.834	723.796
Measurement weights	659.411	545.499	781.26
Structural covariances	904.728	778.24	1039.07
Measurement residuals	1108.92	972.267	1253.37
Saturated model	0	0	0
Independence model	8018.71	7714.82	8329.21
FMIN
Model	FMIN	F0	LO 90	HI 90
Unconstrained	3.209	1.084	0.887	1.295
Measurement weights	3.412	1.18	0.976	1.398
Structural covariances	4.001	1.618	1.392	1.859
Measurement residuals	4.544	1.984	1.739	2.242
Saturated model	0	0	0	0
Independence model	16.856	14.345	13.801	14.9
RMSEA
Model	RMSEA	LO 90	HI 90	PCLOSE
Unconstrained	0.03	0.027	0.033	1
Measurement weights	0.031	0.028	0.033	1
Structural covariances	0.035	0.032	0.037	1
Measurement residuals	0.037	0.035	0.04	1
Independence model	0.101	0.099	0.103	0
AIC
Model	AIC	BCC	BIC	CAIC
Unconstrained	2441.84	2619.8
Measurement weights	2435.41	2580.42
Structural covariances	2596.73	2695.59
Measurement residuals	2701.92	2746.41
Saturated model	3024	3854.49
Independence model	9638.71	9698.03
ECVI
Model	ECVI	LO 90	HI 90	MECVI
Unconstrained	4.368	4.171	4.579	4.687
Measurement weights	4.357	4.153	4.575	4.616
Structural covariances	4.645	4.419	4.886	4.822
Measurement residuals	4.833	4.589	5.092	4.913
Saturated model	5.41	5.41	5.41	6.895
Independence model	17.243	16.699	17.798	17.349
HOELTER
Model	HOELTER	HOELTER
	0.05	0.01
Unconstrained	399	410
Measurement weights	394	404
Structural covariances	358	367
Measurement residuals	338	346
Independence model	92	94
Nested Model Comparisons
Assuming model Unconstrained to be correct:
Model	DF	CMIN	P	NFI	IFI	RFI	TLI
				Delta-1	Delta-2	rho-1	rho2
Measurement weights	60	113.569	0	0.012	0.014	0.003	0.003
Structural covariances	144	442.885	0	0.047	0.054	0.025	0.03
Measurement residuals	243	746.073	0	0.079	0.091	0.039	0.046
Assuming model Measurement weights to be correct:
Model	DF	CMIN	P	NFI	IFI	RFI	TLI
				Delta-1	Delta-2	rho-1	rho2
Structural covariances	84	329.316	0	0.035	0.04	0.022	0.026
Measurement residuals	183	632.505	0	0.067	0.077	0.037	0.043
Assuming model Structural covariances to be correct:
Model	DF	CMIN	P	NFI	IFI	RFI	TLI
				Delta-1	Delta-2	rho-1	rho2
Measurement residuals	99	303.188	0	0.032	0.037	0.014	0.017

## Sheet: MGA
Notes for Model (Default model)
Computation of degrees of freedom (Default model)
Number of distinct sample moments:	1512
Number of distinct parameters to be estimated:	288
Degrees of freedom (1512 - 288):	1224
Result (Default model)
Minimum was achieved
Chi-square = 1928.196
Degrees of freedom = 1224
Probability level = .000
Estimates (Z - Default model)
Scalar Estimates (Z - Default model)
Maximum Likelihood Estimates
Regression Weights: (Z - Default model)
			Estimate	S.E.	C.R.	P	Label
KF	<---	NMB	0.172	0.122	1.411	0.158	par_27
KF	<---	BPI	0.092	0.116	0.792	0.428	par_28
KF	<---	IC	0.038	0.112	0.343	0.732	par_29
KF	<---	TPS	0.432	0.109	3.951	***	par_30
OSI	<---	KF	0.41	0.128	3.214	0.001	par_31
FBP	<---	OSI	0.491	0.109	4.511	***	par_32
NMB5	<---	NMB	1
NMB4	<---	NMB	1.08	0.122	8.849	***	par_1
NMB3	<---	NMB	1.004	0.121	8.285	***	par_2
BPI5	<---	BPI	1
BPI2	<---	BPI	0.861	0.1	8.577	***	par_3
BPI3	<---	BPI	1.094	0.12	9.122	***	par_4
IC4	<---	IC	1
IC3	<---	IC	1.017	0.132	7.678	***	par_5
IC2	<---	IC	0.548	0.103	5.34	***	par_6
IC1	<---	IC	0.726	0.109	6.677	***	par_7
TPS5	<---	TPS	1
TPS4	<---	TPS	1.036	0.088	11.789	***	par_8
TPS3	<---	TPS	0.948	0.08	11.902	***	par_9
TPS2	<---	TPS	0.88	0.095	9.24	***	par_10
OSI1	<---	OSI	1
OSI2	<---	OSI	0.866	0.11	7.867	***	par_11
OSI3	<---	OSI	1.155	0.119	9.708	***	par_12
OSI4	<---	OSI	1.021	0.126	8.099	***	par_13
OSI5	<---	OSI	1.104	0.132	8.365	***	par_14
KF2	<---	KF	1
KF4	<---	KF	0.99	0.17	5.83	***	par_15
KF5	<---	KF	1.176	0.223	5.269	***	par_16
FBP1	<---	FBP	1
FBP2	<---	FBP	1.005	0.108	9.289	***	par_17
FBP3	<---	FBP	1.274	0.159	8.021	***	par_18
FBP4	<---	FBP	1.33	0.161	8.274	***	par_19
FBP5	<---	FBP	1.195	0.148	8.056	***	par_20
Standardized Regression Weights: (Z - Default model)
			Estimate
KF	<---	NMB	0.173
KF	<---	BPI	0.105
KF	<---	IC	0.047
KF	<---	TPS	0.499
OSI	<---	KF	0.376
FBP	<---	OSI	0.518
NMB5	<---	NMB	0.812
NMB4	<---	NMB	0.84
NMB3	<---	NMB	0.786
BPI5	<---	BPI	0.799
BPI2	<---	BPI	0.77
BPI3	<---	BPI	0.894
IC4	<---	IC	0.838
IC3	<---	IC	0.837
IC2	<---	IC	0.555
IC1	<---	IC	0.624
TPS5	<---	TPS	0.875
TPS4	<---	TPS	0.853
TPS3	<---	TPS	0.874
TPS2	<---	TPS	0.753
OSI1	<---	OSI	0.791
OSI2	<---	OSI	0.739
OSI3	<---	OSI	0.917
OSI4	<---	OSI	0.808
OSI5	<---	OSI	0.807
KF2	<---	KF	0.761
KF4	<---	KF	0.772
KF5	<---	KF	0.674
FBP1	<---	FBP	0.696
FBP2	<---	FBP	0.745
FBP3	<---	FBP	0.86
FBP4	<---	FBP	0.905
FBP5	<---	FBP	0.838
Covariances: (Z - Default model)
			Estimate	S.E.	C.R.	P	Label
NMB	<-->	BPI	0.066	0.067	0.994	0.32	par_33
NMB	<-->	IC	0.098	0.074	1.324	0.185	par_34
NMB	<-->	TPS	0.284	0.075	3.791	***	par_35
BPI	<-->	IC	0.418	0.097	4.323	***	par_36
BPI	<-->	TPS	-0.009	0.073	-0.119	0.905	par_37
IC	<-->	TPS	0.01	0.079	0.126	0.9	par_38
e21	<-->	e22	0.175	0.103	1.705	0.088	par_21
e15	<-->	e17	-0.048	0.048	-1.011	0.312	par_22
e18	<-->	e19	0.138	0.053	2.621	0.009	par_23
e23	<-->	e24	0.208	0.062	3.346	***	par_24
e23	<-->	e25	-0.03	0.046	-0.65	0.516	par_25
e9	<-->	e10	0.257	0.068	3.776	***	par_26
Correlations: (Z - Default model)
			Estimate
NMB	<-->	BPI	0.11
NMB	<-->	IC	0.154
NMB	<-->	TPS	0.469
BPI	<-->	IC	0.578
BPI	<-->	TPS	-0.013
IC	<-->	TPS	0.014
e21	<-->	e22	0.321
e15	<-->	e17	-0.202
e18	<-->	e19	0.372
e23	<-->	e24	0.404
e23	<-->	e25	-0.069
e9	<-->	e10	0.447
Variances: (Z - Default model)
			Estimate	S.E.	C.R.	P	Label
NMB			0.529	0.11	4.807	***	par_153
BPI			0.68	0.144	4.734	***	par_154
IC			0.768	0.161	4.76	***	par_155
TPS			0.692	0.123	5.651	***	par_156
e28			0.32	0.09	3.541	***	par_157
e29			0.53	0.12	4.436	***	par_158
e30			0.405	0.104	3.9	***	par_159
e1			0.273	0.056	4.874	***	par_160
e2			0.257	0.059	4.323	***	par_161
e3			0.33	0.062	5.324	***	par_162
e4			0.386	0.074	5.242	***	par_163
e5			0.346	0.062	5.59	***	par_164
e6			0.204	0.067	3.055	0.002	par_165
e7			0.326	0.09	3.603	***	par_166
e8			0.34	0.095	3.595	***	par_167
e9			0.518	0.077	6.724	***	par_168
e10			0.637	0.1	6.393	***	par_169
e11			0.212	0.042	5.017	***	par_170
e12			0.279	0.051	5.469	***	par_171
e13			0.193	0.039	4.961	***	par_172
e14			0.408	0.064	6.402	***	par_173
e15			0.371	0.075	4.968	***	par_174
e16			0.385	0.061	6.36	***	par_175
e17			0.155	0.052	3.011	0.003	par_176
e18			0.342	0.062	5.513	***	par_177
e19			0.404	0.068	5.966	***	par_178
e20			0.378	0.089	4.229	***	par_179
e21			0.347	0.089	3.885	***	par_180
e22			0.864	0.172	5.032	***	par_181
e23			0.591	0.091	6.508	***	par_182
e24			0.448	0.068	6.549	***	par_183
e25			0.317	0.059	5.393	***	par_184
e26			0.217	0.051	4.244	***	par_185
e27			0.336	0.058	5.828	***	par_186
Squared Multiple Correlations: (Z - Default model)
			Estimate
KF			0.384
OSI			0.142
FBP			0.268
FBP5			0.702
FBP4			0.819
FBP3			0.74
FBP2			0.555
FBP1			0.484
KF5			0.454
KF4			0.596
KF2			0.579
OSI5			0.651
OSI4			0.653
OSI3			0.842
OSI2			0.546
OSI1			0.625
TPS2			0.568
TPS3			0.764
TPS4			0.727
TPS5			0.765
IC1			0.389
IC2			0.308
IC3			0.7
IC4			0.702
BPI3			0.799
BPI2			0.593
BPI5			0.638
NMB3			0.618
NMB4			0.706
NMB5			0.659
Matrices (Z - Default model)
Implied (for all variables) Covariances (Z - Default model)
	TPS	IC	BPI	NMB	KF	OSI	FBP	FBP5	FBP4	FBP3	FBP2	FBP1	KF5	KF4	KF2	OSI5	OSI4	OSI3	OSI2	OSI1	TPS2	TPS3	TPS4	TPS5	IC1	IC2	IC3	IC4	BPI3	BPI2	BPI5	NMB3	NMB4	NMB5
TPS	0.692
IC	0.01	0.768
BPI	-0.009	0.418	0.68
NMB	0.284	0.098	0.066	0.529
KF	0.348	0.089	0.086	0.223	0.52
OSI	0.143	0.037	0.035	0.092	0.213	0.618
FBP	0.07	0.018	0.017	0.045	0.105	0.303	0.554
FBP5	0.084	0.021	0.021	0.054	0.125	0.362	0.662	1.127
FBP4	0.093	0.024	0.023	0.06	0.139	0.403	0.737	0.88	1.197
FBP3	0.089	0.023	0.022	0.057	0.133	0.386	0.706	0.843	0.939	1.215
FBP2	0.07	0.018	0.017	0.045	0.105	0.305	0.557	0.665	0.741	0.709	1.008
FBP1	0.07	0.018	0.017	0.045	0.105	0.303	0.554	0.662	0.737	0.676	0.765	1.145
KF5	0.409	0.105	0.101	0.262	0.612	0.251	0.123	0.147	0.164	0.157	0.124	0.123	1.583
KF4	0.344	0.088	0.085	0.221	0.515	0.211	0.104	0.124	0.138	0.132	0.104	0.104	0.781	0.857
KF2	0.348	0.089	0.086	0.223	0.52	0.213	0.105	0.125	0.139	0.133	0.105	0.105	0.612	0.515	0.898
OSI5	0.157	0.04	0.039	0.101	0.236	0.682	0.335	0.4	0.445	0.426	0.336	0.335	0.277	0.233	0.236	1.157
OSI4	0.146	0.037	0.036	0.093	0.218	0.631	0.309	0.37	0.412	0.394	0.311	0.309	0.256	0.216	0.218	0.835	0.986
OSI3	0.165	0.042	0.041	0.106	0.247	0.714	0.35	0.418	0.466	0.446	0.352	0.35	0.29	0.244	0.247	0.788	0.729	0.98
OSI2	0.124	0.032	0.031	0.079	0.185	0.535	0.263	0.314	0.349	0.334	0.264	0.263	0.217	0.183	0.185	0.591	0.546	0.618	0.849
OSI1	0.143	0.037	0.035	0.092	0.213	0.618	0.303	0.362	0.403	0.386	0.305	0.303	0.251	0.211	0.213	0.682	0.631	0.666	0.535	0.989
TPS2	0.609	0.009	-0.008	0.249	0.306	0.125	0.062	0.074	0.082	0.078	0.062	0.062	0.36	0.303	0.306	0.138	0.128	0.145	0.109	0.125	0.944
TPS3	0.656	0.009	-0.008	0.269	0.33	0.135	0.066	0.079	0.088	0.084	0.067	0.066	0.387	0.326	0.33	0.149	0.138	0.156	0.117	0.135	0.577	0.815
TPS4	0.717	0.01	-0.009	0.294	0.36	0.148	0.072	0.087	0.096	0.092	0.073	0.072	0.423	0.357	0.36	0.163	0.151	0.171	0.128	0.148	0.631	0.68	1.021
TPS5	0.692	0.01	-0.009	0.284	0.348	0.143	0.07	0.084	0.093	0.089	0.07	0.07	0.409	0.344	0.348	0.157	0.146	0.165	0.124	0.143	0.609	0.656	0.717	0.905
IC1	0.007	0.558	0.304	0.071	0.065	0.027	0.013	0.016	0.017	0.017	0.013	0.013	0.076	0.064	0.065	0.029	0.027	0.031	0.023	0.027	0.006	0.007	0.008	0.007	1.042
IC2	0.005	0.421	0.229	0.054	0.049	0.02	0.01	0.012	0.013	0.013	0.01	0.01	0.057	0.048	0.049	0.022	0.02	0.023	0.017	0.02	0.005	0.005	0.006	0.005	0.563	0.749
IC3	0.01	0.781	0.425	0.1	0.091	0.037	0.018	0.022	0.024	0.023	0.018	0.018	0.107	0.09	0.091	0.041	0.038	0.043	0.032	0.037	0.009	0.01	0.011	0.01	0.568	0.428	1.135
IC4	0.01	0.768	0.418	0.098	0.089	0.037	0.018	0.021	0.024	0.023	0.018	0.018	0.105	0.088	0.089	0.04	0.037	0.042	0.032	0.037	0.009	0.009	0.01	0.01	0.558	0.421	0.781	1.094
BPI3	-0.01	0.458	0.744	0.072	0.094	0.039	0.019	0.023	0.025	0.024	0.019	0.019	0.111	0.094	0.094	0.043	0.04	0.045	0.034	0.039	-0.008	-0.009	-0.01	-0.01	0.332	0.251	0.465	0.458	1.019
BPI2	-0.007	0.36	0.586	0.057	0.074	0.03	0.015	0.018	0.02	0.019	0.015	0.015	0.087	0.074	0.074	0.034	0.031	0.035	0.026	0.03	-0.007	-0.007	-0.008	-0.007	0.262	0.197	0.366	0.36	0.641	0.85
BPI5	-0.009	0.418	0.68	0.066	0.086	0.035	0.017	0.021	0.023	0.022	0.017	0.017	0.101	0.085	0.086	0.039	0.036	0.041	0.031	0.035	-0.008	-0.008	-0.009	-0.009	0.304	0.229	0.425	0.418	0.744	0.586	1.067
NMB3	0.285	0.099	0.067	0.531	0.224	0.092	0.045	0.054	0.06	0.057	0.045	0.045	0.263	0.222	0.224	0.101	0.094	0.106	0.08	0.092	0.25	0.27	0.295	0.285	0.072	0.054	0.1	0.099	0.073	0.057	0.067	0.863
NMB4	0.306	0.106	0.072	0.571	0.241	0.099	0.049	0.058	0.065	0.062	0.049	0.049	0.284	0.239	0.241	0.109	0.101	0.114	0.086	0.099	0.27	0.29	0.317	0.306	0.077	0.058	0.108	0.106	0.078	0.062	0.072	0.573	0.874
NMB5	0.284	0.098	0.066	0.529	0.223	0.092	0.045	0.054	0.06	0.057	0.045	0.045	0.262	0.221	0.223	0.101	0.093	0.106	0.079	0.092	0.249	0.269	0.294	0.284	0.071	0.054	0.1	0.098	0.072	0.057	0.066	0.531	0.571	0.802
Implied (for all variables) Correlations (Z - Default model)
	TPS	IC	BPI	NMB	KF	OSI	FBP	FBP5	FBP4	FBP3	FBP2	FBP1	KF5	KF4	KF2	OSI5	OSI4	OSI3	OSI2	OSI1	TPS2	TPS3	TPS4	TPS5	IC1	IC2	IC3	IC4	BPI3	BPI2	BPI5	NMB3	NMB4	NMB5
TPS	1
IC	0.014	1
BPI	-0.013	0.578	1
NMB	0.469	0.154	0.11	1
KF	0.579	0.141	0.145	0.426	1
OSI	0.218	0.053	0.055	0.16	0.376	1
FBP	0.113	0.027	0.028	0.083	0.195	0.518	1
FBP5	0.095	0.023	0.024	0.07	0.163	0.434	0.838	1
FBP4	0.102	0.025	0.026	0.075	0.176	0.469	0.905	0.758	1
FBP3	0.097	0.024	0.024	0.071	0.168	0.445	0.86	0.72	0.778	1
FBP2	0.084	0.02	0.021	0.062	0.145	0.386	0.745	0.624	0.674	0.641	1
FBP1	0.079	0.019	0.02	0.058	0.136	0.36	0.696	0.583	0.629	0.573	0.712	1
KF5	0.39	0.095	0.098	0.287	0.674	0.254	0.131	0.11	0.119	0.113	0.098	0.091	1
KF4	0.447	0.109	0.112	0.328	0.772	0.29	0.15	0.126	0.136	0.129	0.112	0.105	0.671	1
KF2	0.441	0.107	0.11	0.324	0.761	0.286	0.148	0.124	0.134	0.128	0.111	0.103	0.513	0.587	1
OSI5	0.176	0.043	0.044	0.129	0.304	0.807	0.418	0.35	0.378	0.359	0.311	0.291	0.205	0.234	0.231	1
OSI4	0.176	0.043	0.044	0.129	0.304	0.808	0.419	0.351	0.379	0.36	0.312	0.291	0.205	0.235	0.232	0.782	1
OSI3	0.2	0.049	0.05	0.147	0.345	0.917	0.475	0.398	0.43	0.409	0.354	0.331	0.233	0.266	0.263	0.74	0.741	1
OSI2	0.161	0.039	0.04	0.118	0.278	0.739	0.383	0.321	0.346	0.329	0.285	0.266	0.187	0.215	0.212	0.596	0.597	0.678	1
OSI1	0.172	0.042	0.043	0.127	0.298	0.791	0.41	0.343	0.371	0.352	0.305	0.285	0.201	0.23	0.227	0.638	0.639	0.676	0.584	1
TPS2	0.753	0.01	-0.01	0.353	0.436	0.164	0.085	0.071	0.077	0.073	0.063	0.059	0.294	0.337	0.332	0.133	0.133	0.151	0.121	0.13	1
TPS3	0.874	0.012	-0.011	0.409	0.506	0.191	0.099	0.083	0.089	0.085	0.074	0.069	0.341	0.391	0.385	0.154	0.154	0.175	0.141	0.151	0.658	1
TPS4	0.853	0.012	-0.011	0.4	0.494	0.186	0.096	0.081	0.087	0.083	0.072	0.067	0.333	0.381	0.376	0.15	0.15	0.171	0.137	0.147	0.643	0.745	1
TPS5	0.875	0.012	-0.011	0.41	0.507	0.191	0.099	0.083	0.089	0.085	0.074	0.069	0.341	0.391	0.386	0.154	0.154	0.175	0.141	0.151	0.659	0.764	0.746	1
IC1	0.009	0.624	0.361	0.096	0.088	0.033	0.017	0.014	0.016	0.015	0.013	0.012	0.059	0.068	0.067	0.027	0.027	0.03	0.024	0.026	0.006	0.007	0.007	0.007	1
IC2	0.008	0.555	0.321	0.086	0.078	0.029	0.015	0.013	0.014	0.013	0.011	0.011	0.053	0.06	0.06	0.024	0.024	0.027	0.022	0.023	0.006	0.007	0.006	0.007	0.637	1
IC3	0.011	0.837	0.484	0.129	0.118	0.044	0.023	0.019	0.021	0.02	0.017	0.016	0.08	0.091	0.09	0.036	0.036	0.041	0.033	0.035	0.009	0.01	0.01	0.01	0.522	0.465	1
IC4	0.011	0.838	0.485	0.129	0.118	0.044	0.023	0.019	0.021	0.02	0.017	0.016	0.08	0.091	0.09	0.036	0.036	0.041	0.033	0.035	0.009	0.01	0.01	0.01	0.523	0.465	0.701	1
BPI3	-0.011	0.517	0.894	0.099	0.13	0.049	0.025	0.021	0.023	0.022	0.019	0.018	0.087	0.1	0.099	0.039	0.039	0.045	0.036	0.039	-0.009	-0.01	-0.01	-0.01	0.323	0.287	0.433	0.433	1
BPI2	-0.01	0.446	0.77	0.085	0.112	0.042	0.022	0.018	0.02	0.019	0.016	0.015	0.075	0.086	0.085	0.034	0.034	0.039	0.031	0.033	-0.007	-0.009	-0.008	-0.009	0.278	0.247	0.373	0.373	0.689	1
BPI5	-0.01	0.462	0.799	0.088	0.116	0.044	0.023	0.019	0.02	0.019	0.017	0.016	0.078	0.089	0.088	0.035	0.035	0.04	0.032	0.034	-0.008	-0.009	-0.009	-0.009	0.288	0.257	0.387	0.387	0.714	0.615	1
NMB3	0.368	0.121	0.087	0.786	0.334	0.126	0.065	0.055	0.059	0.056	0.049	0.045	0.225	0.258	0.255	0.102	0.102	0.115	0.093	0.1	0.277	0.322	0.314	0.322	0.076	0.067	0.101	0.101	0.078	0.067	0.069	1
NMB4	0.394	0.129	0.093	0.84	0.358	0.135	0.07	0.058	0.063	0.06	0.052	0.049	0.241	0.276	0.272	0.109	0.109	0.123	0.099	0.106	0.297	0.344	0.336	0.344	0.081	0.072	0.108	0.108	0.083	0.072	0.074	0.66	1
NMB5	0.381	0.125	0.09	0.812	0.346	0.13	0.067	0.056	0.061	0.058	0.05	0.047	0.233	0.267	0.263	0.105	0.105	0.119	0.096	0.103	0.287	0.333	0.325	0.333	0.078	0.069	0.105	0.105	0.08	0.069	0.072	0.638	0.682	1
Implied Covariances (Z - Default model)
	FBP5	FBP4	FBP3	FBP2	FBP1	KF5	KF4	KF2	OSI5	OSI4	OSI3	OSI2	OSI1	TPS2	TPS3	TPS4	TPS5	IC1	IC2	IC3	IC4	BPI3	BPI2	BPI5	NMB3	NMB4	NMB5
FBP5	1.127
FBP4	0.88	1.197
FBP3	0.843	0.939	1.215
FBP2	0.665	0.741	0.709	1.008
FBP1	0.662	0.737	0.676	0.765	1.145
KF5	0.147	0.164	0.157	0.124	0.123	1.583
KF4	0.124	0.138	0.132	0.104	0.104	0.781	0.857
KF2	0.125	0.139	0.133	0.105	0.105	0.612	0.515	0.898
OSI5	0.4	0.445	0.426	0.336	0.335	0.277	0.233	0.236	1.157
OSI4	0.37	0.412	0.394	0.311	0.309	0.256	0.216	0.218	0.835	0.986
OSI3	0.418	0.466	0.446	0.352	0.35	0.29	0.244	0.247	0.788	0.729	0.98
OSI2	0.314	0.349	0.334	0.264	0.263	0.217	0.183	0.185	0.591	0.546	0.618	0.849
OSI1	0.362	0.403	0.386	0.305	0.303	0.251	0.211	0.213	0.682	0.631	0.666	0.535	0.989
TPS2	0.074	0.082	0.078	0.062	0.062	0.36	0.303	0.306	0.138	0.128	0.145	0.109	0.125	0.944
TPS3	0.079	0.088	0.084	0.067	0.066	0.387	0.326	0.33	0.149	0.138	0.156	0.117	0.135	0.577	0.815
TPS4	0.087	0.096	0.092	0.073	0.072	0.423	0.357	0.36	0.163	0.151	0.171	0.128	0.148	0.631	0.68	1.021
TPS5	0.084	0.093	0.089	0.07	0.07	0.409	0.344	0.348	0.157	0.146	0.165	0.124	0.143	0.609	0.656	0.717	0.905
IC1	0.016	0.017	0.017	0.013	0.013	0.076	0.064	0.065	0.029	0.027	0.031	0.023	0.027	0.006	0.007	0.008	0.007	1.042
IC2	0.012	0.013	0.013	0.01	0.01	0.057	0.048	0.049	0.022	0.02	0.023	0.017	0.02	0.005	0.005	0.006	0.005	0.563	0.749
IC3	0.022	0.024	0.023	0.018	0.018	0.107	0.09	0.091	0.041	0.038	0.043	0.032	0.037	0.009	0.01	0.011	0.01	0.568	0.428	1.135
IC4	0.021	0.024	0.023	0.018	0.018	0.105	0.088	0.089	0.04	0.037	0.042	0.032	0.037	0.009	0.009	0.01	0.01	0.558	0.421	0.781	1.094
BPI3	0.023	0.025	0.024	0.019	0.019	0.111	0.094	0.094	0.043	0.04	0.045	0.034	0.039	-0.008	-0.009	-0.01	-0.01	0.332	0.251	0.465	0.458	1.019
BPI2	0.018	0.02	0.019	0.015	0.015	0.087	0.074	0.074	0.034	0.031	0.035	0.026	0.03	-0.007	-0.007	-0.008	-0.007	0.262	0.197	0.366	0.36	0.641	0.85
BPI5	0.021	0.023	0.022	0.017	0.017	0.101	0.085	0.086	0.039	0.036	0.041	0.031	0.035	-0.008	-0.008	-0.009	-0.009	0.304	0.229	0.425	0.418	0.744	0.586	1.067
NMB3	0.054	0.06	0.057	0.045	0.045	0.263	0.222	0.224	0.101	0.094	0.106	0.08	0.092	0.25	0.27	0.295	0.285	0.072	0.054	0.1	0.099	0.073	0.057	0.067	0.863
NMB4	0.058	0.065	0.062	0.049	0.049	0.284	0.239	0.241	0.109	0.101	0.114	0.086	0.099	0.27	0.29	0.317	0.306	0.077	0.058	0.108	0.106	0.078	0.062	0.072	0.573	0.874
NMB5	0.054	0.06	0.057	0.045	0.045	0.262	0.221	0.223	0.101	0.093	0.106	0.079	0.092	0.249	0.269	0.294	0.284	0.071	0.054	0.1	0.098	0.072	0.057	0.066	0.531	0.571	0.802
Implied Correlations (Z - Default model)
	FBP5	FBP4	FBP3	FBP2	FBP1	KF5	KF4	KF2	OSI5	OSI4	OSI3	OSI2	OSI1	TPS2	TPS3	TPS4	TPS5	IC1	IC2	IC3	IC4	BPI3	BPI2	BPI5	NMB3	NMB4	NMB5
FBP5	1
FBP4	0.758	1
FBP3	0.72	0.778	1
FBP2	0.624	0.674	0.641	1
FBP1	0.583	0.629	0.573	0.712	1
KF5	0.11	0.119	0.113	0.098	0.091	1
KF4	0.126	0.136	0.129	0.112	0.105	0.671	1
KF2	0.124	0.134	0.128	0.111	0.103	0.513	0.587	1
OSI5	0.35	0.378	0.359	0.311	0.291	0.205	0.234	0.231	1
OSI4	0.351	0.379	0.36	0.312	0.291	0.205	0.235	0.232	0.782	1
OSI3	0.398	0.43	0.409	0.354	0.331	0.233	0.266	0.263	0.74	0.741	1
OSI2	0.321	0.346	0.329	0.285	0.266	0.187	0.215	0.212	0.596	0.597	0.678	1
OSI1	0.343	0.371	0.352	0.305	0.285	0.201	0.23	0.227	0.638	0.639	0.676	0.584	1
TPS2	0.071	0.077	0.073	0.063	0.059	0.294	0.337	0.332	0.133	0.133	0.151	0.121	0.13	1
TPS3	0.083	0.089	0.085	0.074	0.069	0.341	0.391	0.385	0.154	0.154	0.175	0.141	0.151	0.658	1
TPS4	0.081	0.087	0.083	0.072	0.067	0.333	0.381	0.376	0.15	0.15	0.171	0.137	0.147	0.643	0.745	1
TPS5	0.083	0.089	0.085	0.074	0.069	0.341	0.391	0.386	0.154	0.154	0.175	0.141	0.151	0.659	0.764	0.746	1
IC1	0.014	0.016	0.015	0.013	0.012	0.059	0.068	0.067	0.027	0.027	0.03	0.024	0.026	0.006	0.007	0.007	0.007	1
IC2	0.013	0.014	0.013	0.011	0.011	0.053	0.06	0.06	0.024	0.024	0.027	0.022	0.023	0.006	0.007	0.006	0.007	0.637	1
IC3	0.019	0.021	0.02	0.017	0.016	0.08	0.091	0.09	0.036	0.036	0.041	0.033	0.035	0.009	0.01	0.01	0.01	0.522	0.465	1
IC4	0.019	0.021	0.02	0.017	0.016	0.08	0.091	0.09	0.036	0.036	0.041	0.033	0.035	0.009	0.01	0.01	0.01	0.523	0.465	0.701	1
BPI3	0.021	0.023	0.022	0.019	0.018	0.087	0.1	0.099	0.039	0.039	0.045	0.036	0.039	-0.009	-0.01	-0.01	-0.01	0.323	0.287	0.433	0.433	1
BPI2	0.018	0.02	0.019	0.016	0.015	0.075	0.086	0.085	0.034	0.034	0.039	0.031	0.033	-0.007	-0.009	-0.008	-0.009	0.278	0.247	0.373	0.373	0.689	1
BPI5	0.019	0.02	0.019	0.017	0.016	0.078	0.089	0.088	0.035	0.035	0.04	0.032	0.034	-0.008	-0.009	-0.009	-0.009	0.288	0.257	0.387	0.387	0.714	0.615	1
NMB3	0.055	0.059	0.056	0.049	0.045	0.225	0.258	0.255	0.102	0.102	0.115	0.093	0.1	0.277	0.322	0.314	0.322	0.076	0.067	0.101	0.101	0.078	0.067	0.069	1
NMB4	0.058	0.063	0.06	0.052	0.049	0.241	0.276	0.272	0.109	0.109	0.123	0.099	0.106	0.297	0.344	0.336	0.344	0.081	0.072	0.108	0.108	0.083	0.072	0.074	0.66	1
NMB5	0.056	0.061	0.058	0.05	0.047	0.233	0.267	0.263	0.105	0.105	0.119	0.096	0.103	0.287	0.333	0.325	0.333	0.078	0.069	0.105	0.105	0.08	0.069	0.072	0.638	0.682	1
Residual Covariances (Z - Default model)
	FBP5	FBP4	FBP3	FBP2	FBP1	KF5	KF4	KF2	OSI5	OSI4	OSI3	OSI2	OSI1	TPS2	TPS3	TPS4	TPS5	IC1	IC2	IC3	IC4	BPI3	BPI2	BPI5	NMB3	NMB4	NMB5
FBP5	0
FBP4	0.005	0
FBP3	-0.026	0.008	0
FBP2	-0.008	-0.008	0.036	0
FBP1	0.046	-0.042	0.017	-0.003	-0.003
KF5	0.184	0.21	0.19	0.263	0.182	0
KF4	0.129	0.162	0.145	0.265	0.226	0	0
KF2	0.132	0.243	0.25	0.196	0.168	0.008	0.003	0
OSI5	-0.01	-0.017	-0.026	-0.084	-0.036	0.015	-0.006	0	0
OSI4	-0.047	-0.012	-0.109	-0.124	-0.053	-0.065	-0.064	-0.01	0	0
OSI3	0.049	0.008	-0.065	-0.094	0.018	0.044	-0.047	0.001	0.029	0.02	0
OSI2	0.107	0.105	0.05	0.048	0.038	-0.079	-0.113	0.013	-0.055	0.051	-0.042	0
OSI1	-0.026	-0.002	-0.021	-0.06	0.131	0.094	-0.011	-0.049	-0.028	-0.056	0	0.083	0
TPS2	0.177	0.113	0.114	0.187	0.208	-0.043	0.002	0.05	-0.051	-0.108	-0.048	-0.01	-0.009	0
TPS3	0.16	0.063	0.143	0.143	0.229	-0.121	-0.033	-0.022	0.005	-0.112	-0.011	-0.058	0.003	0.046	0
TPS4	0.082	0.054	0.091	0.193	0.179	-0.042	0.047	0.004	-0.032	-0.168	-0.084	-0.084	-0.015	-0.013	-0.014	0
TPS5	0.174	0.103	0.139	0.131	0.189	0.056	0.048	0.014	0.006	-0.093	0.026	-0.046	-0.031	-0.04	-0.004	0.021	0
IC1	-0.183	-0.169	-0.09	-0.073	-0.079	-0.211	-0.015	-0.082	-0.084	-0.06	-0.069	-0.174	-0.153	-0.054	0.043	-0.02	0.016	0
IC2	-0.119	-0.146	-0.114	-0.082	-0.086	-0.096	-0.102	-0.053	-0.119	-0.022	-0.052	-0.128	-0.108	-0.042	0.045	-0.008	0	0	0
IC3	-0.038	-0.106	0.049	0.056	0.073	0.161	0.047	-0.07	0.07	-0.063	0.105	-0.057	0.074	0.013	0.067	-0.024	0.012	-0.053	0.051	0
IC4	-0.131	-0.075	0.019	0.042	0.112	-0.022	0.072	-0.016	0.083	0.048	0.086	-0.064	0.061	-0.088	0.007	-0.019	-0.029	0.057	-0.035	-0.005	0
BPI3	0.017	0.042	0.089	0.136	0.145	0.025	0	-0.01	0.09	0.086	0.172	0.126	0.141	0.099	0.024	-0.072	-0.039	0.001	-0.058	0.051	0.037	0
BPI2	0.038	0.096	0.054	0.174	0.117	0.023	0.018	0.012	0.114	0.08	0.166	0.074	0.021	0.081	0.038	-0.028	0.039	0.048	0.003	-0.019	-0.041	-0.01	0
BPI5	0.11	0.107	0.091	0.175	0.174	-0.012	-0.045	-0.117	0.05	0.063	0.169	0.121	0.092	0.056	0.025	-0.089	-0.02	-0.024	-0.018	-0.008	-0.094	-0.003	0.029	0
NMB3	0.084	0.008	0.046	0.028	0.127	0.099	-0.003	0.022	0.102	0.102	0.163	0.052	0.131	0.001	0.058	-0.081	-0.029	-0.09	0.066	0.164	-0.02	0.035	-0.06	0.042	0
NMB4	0.141	0.076	0.041	0.041	0.087	-0.08	-0.049	-0.025	0.046	0.093	0.151	0.08	0.094	0.023	0.006	0.009	-0.046	-0.141	-0.075	-0.032	-0.101	-0.037	-0.024	-0.001	0.007	0
NMB5	0.168	0.112	0.123	0.083	0.147	-0.006	0.018	-0.038	0.153	0.11	0.154	0.04	0.093	0.019	0.008	-0.028	0.057	0.018	-0.013	0.077	0.033	0.043	0.009	-0.029	-0.013	0.004	0
Standardized Residual Covariances (Z - Default model)
	FBP5	FBP4	FBP3	FBP2	FBP1	KF5	KF4	KF2	OSI5	OSI4	OSI3	OSI2	OSI1	TPS2	TPS3	TPS4	TPS5	IC1	IC2	IC3	IC4	BPI3	BPI2	BPI5	NMB3	NMB4	NMB5
FBP5	0
FBP4	0.035	0
FBP3	-0.187	0.055	0
FBP2	-0.063	-0.066	0.285	0
FBP1	0.364	-0.319	0.128	-0.027	-0.02
KF5	1.434	1.589	1.429	2.17	1.411	0
KF4	1.369	1.66	1.476	2.975	2.376	0	0
KF2	1.368	2.436	2.491	2.145	1.729	0.059	0.034	0
OSI5	-0.091	-0.139	-0.213	-0.777	-0.318	0.115	-0.064	-0.003	0
OSI4	-0.44	-0.109	-0.983	-1.249	-0.507	-0.534	-0.713	-0.104	0	0
OSI3	0.45	0.075	-0.574	-0.937	0.173	0.364	-0.525	0.016	0.228	0.175	0
OSI2	1.097	1.029	0.486	0.523	0.391	-0.699	-1.363	0.155	-0.499	0.506	-0.401	0
OSI1	-0.246	-0.019	-0.193	-0.606	1.238	0.77	-0.117	-0.531	-0.233	-0.504	0	0.819	0
TPS2	1.798	1.113	1.113	2.006	2.094	-0.357	0.021	0.544	-0.511	-1.168	-0.513	-0.114	-0.101	0
TPS3	1.747	0.661	1.504	1.656	2.481	-1.054	-0.385	-0.255	0.055	-1.3	-0.122	-0.72	0.039	0.456	0
TPS4	0.802	0.509	0.852	1.991	1.729	-0.332	0.488	0.039	-0.31	-1.738	-0.87	-0.94	-0.156	-0.117	-0.127	0
TPS5	1.799	1.031	1.381	1.433	1.946	0.467	0.535	0.148	0.061	-1.02	0.284	-0.546	-0.341	-0.38	-0.036	0.183	0
IC1	-1.767	-1.587	-0.84	-0.742	-0.754	-1.72	-0.165	-0.882	-0.803	-0.625	-0.72	-1.939	-1.58	-0.572	0.49	-0.2	0.169	0
IC2	-1.358	-1.615	-1.254	-0.988	-0.974	-0.924	-1.327	-0.675	-1.346	-0.268	-0.632	-1.681	-1.311	-0.528	0.604	-0.095	-0.004	0	0
IC3	-0.354	-0.952	0.44	0.544	0.668	1.253	0.498	-0.725	0.643	-0.623	1.044	-0.608	0.732	0.132	0.729	-0.238	0.127	-0.454	0.525	0
IC4	-1.238	-0.685	0.173	0.424	1.048	-0.172	0.78	-0.168	0.77	0.485	0.866	-0.701	0.61	-0.909	0.079	-0.185	-0.31	0.497	-0.37	-0.035	0
BPI3	0.164	0.4	0.834	1.407	1.406	0.204	0	-0.106	0.871	0.895	1.808	1.422	1.469	1.063	0.272	-0.737	-0.425	0.012	-0.671	0.458	0.337	0
BPI2	0.408	0.995	0.562	1.966	1.239	0.212	0.225	0.138	1.208	0.919	1.902	0.907	0.238	0.952	0.482	-0.316	0.462	0.512	0.035	-0.188	-0.422	-0.097	0
BPI5	1.048	0.994	0.837	1.765	1.65	-0.098	-0.494	-1.253	0.476	0.644	1.734	1.335	0.934	0.581	0.282	-0.89	-0.209	-0.228	-0.202	-0.073	-0.85	-0.028	0.272	0
NMB3	0.891	0.08	0.471	0.312	1.343	0.869	-0.036	0.249	1.065	1.158	1.848	0.634	1.481	0.01	0.691	-0.864	-0.327	-0.991	0.856	1.731	-0.21	0.386	-0.734	0.462	0
NMB4	1.489	0.775	0.418	0.453	0.912	-0.693	-0.569	-0.288	0.476	1.045	1.699	0.965	1.053	0.253	0.07	0.1	-0.513	-1.548	-0.972	-0.339	-1.079	-0.409	-0.296	-0.016	0.068	0
NMB5	1.848	1.193	1.302	0.968	1.606	-0.051	0.225	-0.458	1.653	1.286	1.803	0.502	1.091	0.219	0.103	-0.313	0.662	0.209	-0.17	0.847	0.366	0.499	0.12	-0.324	-0.136	0.037	0
Factor Score Weights (Z - Default model)
	FBP5	FBP4	FBP3	FBP2	FBP1	KF5	KF4	KF2	OSI5	OSI4	OSI3	OSI2	OSI1	TPS2	TPS3	TPS4	TPS5	IC1	IC2	IC3	IC4	BPI3	BPI2	BPI5	NMB3	NMB4	NMB5
TPS	0	0	0	0	0	0.007	0.02	0.022	0.001	0.001	0.002	0.001	0.001	0.124	0.284	0.215	0.272	-0.001	0	-0.002	-0.002	-0.004	-0.002	-0.002	0.011	0.015	0.013
IC	0	0	0	0	0	0.002	0.004	0.005	0	0	0.001	0	0	-0.001	-0.003	-0.002	-0.003	0.1	0.069	0.334	0.342	0.055	0.026	0.027	0.006	0.008	0.007
BPI	0	0	0	0	0	0.002	0.006	0.006	0	0	0.001	0	0	-0.002	-0.004	-0.003	-0.004	0.009	0.006	0.031	0.032	0.423	0.197	0.205	0.002	0.002	0.002
NMB	0	0	0	0	0	0.004	0.011	0.012	0	0	0.001	0	0.001	0.008	0.018	0.013	0.017	0.002	0.001	0.006	0.006	0.003	0.001	0.001	0.221	0.305	0.266
KF	0.001	0.001	0.001	0	0	0.093	0.259	0.283	0.007	0.008	0.032	0.008	0.014	0.018	0.041	0.031	0.04	0.002	0.001	0.005	0.005	0.013	0.006	0.006	0.014	0.02	0.017
OSI	0.008	0.014	0.01	0.004	0.003	0.003	0.009	0.01	0.088	0.097	0.384	0.1	0.17	0.001	0.001	0.001	0.001	0	0	0	0	0	0	0	0	0.001	0.001
FBP	0.154	0.266	0.18	0.071	0.058	0	0	0.001	0.005	0.005	0.02	0.005	0.009	0	0	0	0	0	0	0	0	0	0	0	0	0	0
Total Effects (Z - Default model)
	TPS	IC	BPI	NMB	KF	OSI	FBP
KF	0.432	0.038	0.092	0.172	0	0	0
OSI	0.177	0.016	0.038	0.07	0.41	0	0
FBP	0.087	0.008	0.019	0.035	0.201	0.491	0
FBP5	0.104	0.009	0.022	0.041	0.24	0.586	1.195
FBP4	0.116	0.01	0.025	0.046	0.268	0.652	1.33
FBP3	0.111	0.01	0.024	0.044	0.256	0.625	1.274
FBP2	0.087	0.008	0.019	0.035	0.202	0.493	1.005
FBP1	0.087	0.008	0.019	0.035	0.201	0.491	1
KF5	0.508	0.045	0.108	0.202	1.176	0	0
KF4	0.428	0.038	0.091	0.17	0.99	0	0
KF2	0.432	0.038	0.092	0.172	1	0	0
OSI5	0.196	0.017	0.042	0.078	0.453	1.104	0
OSI4	0.181	0.016	0.039	0.072	0.419	1.021	0
OSI3	0.205	0.018	0.044	0.081	0.474	1.155	0
OSI2	0.154	0.014	0.033	0.061	0.355	0.866	0
OSI1	0.177	0.016	0.038	0.07	0.41	1	0
TPS2	0.88	0	0	0	0	0	0
TPS3	0.948	0	0	0	0	0	0
TPS4	1.036	0	0	0	0	0	0
TPS5	1	0	0	0	0	0	0
IC1	0	0.726	0	0	0	0	0
IC2	0	0.548	0	0	0	0	0
IC3	0	1.017	0	0	0	0	0
IC4	0	1	0	0	0	0	0
BPI3	0	0	1.094	0	0	0	0
BPI2	0	0	0.861	0	0	0	0
BPI5	0	0	1	0	0	0	0
NMB3	0	0	0	1.004	0	0	0
NMB4	0	0	0	1.08	0	0	0
NMB5	0	0	0	1	0	0	0
Standardized Total Effects (Z - Default model)
	TPS	IC	BPI	NMB	KF	OSI	FBP
KF	0.499	0.047	0.105	0.173	0	0	0
OSI	0.188	0.018	0.04	0.065	0.376	0	0
FBP	0.097	0.009	0.021	0.034	0.195	0.518	0
FBP5	0.081	0.008	0.017	0.028	0.163	0.434	0.838
FBP4	0.088	0.008	0.019	0.031	0.176	0.469	0.905
FBP3	0.084	0.008	0.018	0.029	0.168	0.445	0.86
FBP2	0.072	0.007	0.015	0.025	0.145	0.386	0.745
FBP1	0.068	0.006	0.014	0.023	0.136	0.36	0.696
KF5	0.336	0.031	0.071	0.117	0.674	0	0
KF4	0.385	0.036	0.081	0.134	0.772	0	0
KF2	0.38	0.035	0.08	0.132	0.761	0	0
OSI5	0.151	0.014	0.032	0.053	0.304	0.807	0
OSI4	0.152	0.014	0.032	0.053	0.304	0.808	0
OSI3	0.172	0.016	0.036	0.06	0.345	0.917	0
OSI2	0.139	0.013	0.029	0.048	0.278	0.739	0
OSI1	0.148	0.014	0.031	0.051	0.298	0.791	0
TPS2	0.753	0	0	0	0	0	0
TPS3	0.874	0	0	0	0	0	0
TPS4	0.853	0	0	0	0	0	0
TPS5	0.875	0	0	0	0	0	0
IC1	0	0.624	0	0	0	0	0
IC2	0	0.555	0	0	0	0	0
IC3	0	0.837	0	0	0	0	0
IC4	0	0.838	0	0	0	0	0
BPI3	0	0	0.894	0	0	0	0
BPI2	0	0	0.77	0	0	0	0
BPI5	0	0	0.799	0	0	0	0
NMB3	0	0	0	0.786	0	0	0
NMB4	0	0	0	0.84	0	0	0
NMB5	0	0	0	0.812	0	0	0
Direct Effects (Z - Default model)
	TPS	IC	BPI	NMB	KF	OSI	FBP
KF	0.432	0.038	0.092	0.172	0	0	0
OSI	0	0	0	0	0.41	0	0
FBP	0	0	0	0	0	0.491	0
FBP5	0	0	0	0	0	0	1.195
FBP4	0	0	0	0	0	0	1.33
FBP3	0	0	0	0	0	0	1.274
FBP2	0	0	0	0	0	0	1.005
FBP1	0	0	0	0	0	0	1
KF5	0	0	0	0	1.176	0	0
KF4	0	0	0	0	0.99	0	0
KF2	0	0	0	0	1	0	0
OSI5	0	0	0	0	0	1.104	0
OSI4	0	0	0	0	0	1.021	0
OSI3	0	0	0	0	0	1.155	0
OSI2	0	0	0	0	0	0.866	0
OSI1	0	0	0	0	0	1	0
TPS2	0.88	0	0	0	0	0	0
TPS3	0.948	0	0	0	0	0	0
TPS4	1.036	0	0	0	0	0	0
TPS5	1	0	0	0	0	0	0
IC1	0	0.726	0	0	0	0	0
IC2	0	0.548	0	0	0	0	0
IC3	0	1.017	0	0	0	0	0
IC4	0	1	0	0	0	0	0
BPI3	0	0	1.094	0	0	0	0
BPI2	0	0	0.861	0	0	0	0
BPI5	0	0	1	0	0	0	0
NMB3	0	0	0	1.004	0	0	0
NMB4	0	0	0	1.08	0	0	0
NMB5	0	0	0	1	0	0	0
Standardized Direct Effects (Z - Default model)
	TPS	IC	BPI	NMB	KF	OSI	FBP
KF	0.499	0.047	0.105	0.173	0	0	0
OSI	0	0	0	0	0.376	0	0
FBP	0	0	0	0	0	0.518	0
FBP5	0	0	0	0	0	0	0.838
FBP4	0	0	0	0	0	0	0.905
FBP3	0	0	0	0	0	0	0.86
FBP2	0	0	0	0	0	0	0.745
FBP1	0	0	0	0	0	0	0.696
KF5	0	0	0	0	0.674	0	0
KF4	0	0	0	0	0.772	0	0
KF2	0	0	0	0	0.761	0	0
OSI5	0	0	0	0	0	0.807	0
OSI4	0	0	0	0	0	0.808	0
OSI3	0	0	0	0	0	0.917	0
OSI2	0	0	0	0	0	0.739	0
OSI1	0	0	0	0	0	0.791	0
TPS2	0.753	0	0	0	0	0	0
TPS3	0.874	0	0	0	0	0	0
TPS4	0.853	0	0	0	0	0	0
TPS5	0.875	0	0	0	0	0	0
IC1	0	0.624	0	0	0	0	0
IC2	0	0.555	0	0	0	0	0
IC3	0	0.837	0	0	0	0	0
IC4	0	0.838	0	0	0	0	0
BPI3	0	0	0.894	0	0	0	0
BPI2	0	0	0.77	0	0	0	0
BPI5	0	0	0.799	0	0	0	0
NMB3	0	0	0	0.786	0	0	0
NMB4	0	0	0	0.84	0	0	0
NMB5	0	0	0	0.812	0	0	0
Indirect Effects (Z - Default model)
	TPS	IC	BPI	NMB	KF	OSI	FBP
KF	0	0	0	0	0	0	0
OSI	0.177	0.016	0.038	0.07	0	0	0
FBP	0.087	0.008	0.019	0.035	0.201	0	0
FBP5	0.104	0.009	0.022	0.041	0.24	0.586	0
FBP4	0.116	0.01	0.025	0.046	0.268	0.652	0
FBP3	0.111	0.01	0.024	0.044	0.256	0.625	0
FBP2	0.087	0.008	0.019	0.035	0.202	0.493	0
FBP1	0.087	0.008	0.019	0.035	0.201	0.491	0
KF5	0.508	0.045	0.108	0.202	0	0	0
KF4	0.428	0.038	0.091	0.17	0	0	0
KF2	0.432	0.038	0.092	0.172	0	0	0
OSI5	0.196	0.017	0.042	0.078	0.453	0	0
OSI4	0.181	0.016	0.039	0.072	0.419	0	0
OSI3	0.205	0.018	0.044	0.081	0.474	0	0
OSI2	0.154	0.014	0.033	0.061	0.355	0	0
OSI1	0.177	0.016	0.038	0.07	0.41	0	0
TPS2	0	0	0	0	0	0	0
TPS3	0	0	0	0	0	0	0
TPS4	0	0	0	0	0	0	0
TPS5	0	0	0	0	0	0	0
IC1	0	0	0	0	0	0	0
IC2	0	0	0	0	0	0	0
IC3	0	0	0	0	0	0	0
IC4	0	0	0	0	0	0	0
BPI3	0	0	0	0	0	0	0
BPI2	0	0	0	0	0	0	0
BPI5	0	0	0	0	0	0	0
NMB3	0	0	0	0	0	0	0
NMB4	0	0	0	0	0	0	0
NMB5	0	0	0	0	0	0	0
Standardized Indirect Effects (Z - Default model)
	TPS	IC	BPI	NMB	KF	OSI	FBP
KF	0	0	0	0	0	0	0
OSI	0.188	0.018	0.04	0.065	0	0	0
FBP	0.097	0.009	0.021	0.034	0.195	0	0
FBP5	0.081	0.008	0.017	0.028	0.163	0.434	0
FBP4	0.088	0.008	0.019	0.031	0.176	0.469	0
FBP3	0.084	0.008	0.018	0.029	0.168	0.445	0
FBP2	0.072	0.007	0.015	0.025	0.145	0.386	0
FBP1	0.068	0.006	0.014	0.023	0.136	0.36	0
KF5	0.336	0.031	0.071	0.117	0	0	0
KF4	0.385	0.036	0.081	0.134	0	0	0
KF2	0.38	0.035	0.08	0.132	0	0	0
OSI5	0.151	0.014	0.032	0.053	0.304	0	0
OSI4	0.152	0.014	0.032	0.053	0.304	0	0
OSI3	0.172	0.016	0.036	0.06	0.345	0	0
OSI2	0.139	0.013	0.029	0.048	0.278	0	0
OSI1	0.148	0.014	0.031	0.051	0.298	0	0
TPS2	0	0	0	0	0	0	0
TPS3	0	0	0	0	0	0	0
TPS4	0	0	0	0	0	0	0
TPS5	0	0	0	0	0	0	0
IC1	0	0	0	0	0	0	0
IC2	0	0	0	0	0	0	0
IC3	0	0	0	0	0	0	0
IC4	0	0	0	0	0	0	0
BPI3	0	0	0	0	0	0	0
BPI2	0	0	0	0	0	0	0
BPI5	0	0	0	0	0	0	0
NMB3	0	0	0	0	0	0	0
NMB4	0	0	0	0	0	0	0
NMB5	0	0	0	0	0	0	0
Estimates (Y - Default model)
Scalar Estimates (Y - Default model)
Maximum Likelihood Estimates
Regression Weights: (Y - Default model)
			Estimate	S.E.	C.R.	P	Label
KF	<---	NMB	0.041	0.157	0.262	0.793	par_65
KF	<---	BPI	0.225	0.076	2.951	0.003	par_66
KF	<---	IC	0.085	0.073	1.167	0.243	par_67
KF	<---	TPS	0.436	0.151	2.885	0.004	par_68
OSI	<---	KF	1.163	0.138	8.426	***	par_69
FBP	<---	OSI	0.907	0.084	10.781	***	par_70
NMB5	<---	NMB	1
NMB4	<---	NMB	0.877	0.09	9.692	***	par_39
NMB3	<---	NMB	0.826	0.096	8.595	***	par_40
BPI5	<---	BPI	1
BPI2	<---	BPI	0.809	0.077	10.539	***	par_41
BPI3	<---	BPI	0.833	0.078	10.623	***	par_42
IC4	<---	IC	1
IC3	<---	IC	0.936	0.084	11.168	***	par_43
IC2	<---	IC	0.851	0.087	9.785	***	par_44
IC1	<---	IC	0.976	0.084	11.687	***	par_45
TPS5	<---	TPS	1
TPS4	<---	TPS	0.976	0.099	9.885	***	par_46
TPS3	<---	TPS	1.068	0.112	9.539	***	par_47
TPS2	<---	TPS	1.036	0.105	9.899	***	par_48
OSI1	<---	OSI	1
OSI2	<---	OSI	0.895	0.071	12.524	***	par_49
OSI3	<---	OSI	0.81	0.084	9.694	***	par_50
OSI4	<---	OSI	0.936	0.066	14.101	***	par_51
OSI5	<---	OSI	0.915	0.076	12.021	***	par_52
KF2	<---	KF	1
KF4	<---	KF	1.216	0.128	9.47	***	par_53
KF5	<---	KF	1.506	0.16	9.422	***	par_54
FBP1	<---	FBP	1
FBP2	<---	FBP	0.882	0.069	12.864	***	par_55
FBP3	<---	FBP	0.879	0.084	10.471	***	par_56
FBP4	<---	FBP	0.761	0.06	12.777	***	par_57
FBP5	<---	FBP	0.843	0.067	12.623	***	par_58
Standardized Regression Weights: (Y - Default model)
			Estimate
KF	<---	NMB	0.046
KF	<---	BPI	0.333
KF	<---	IC	0.114
KF	<---	TPS	0.465
OSI	<---	KF	0.836
FBP	<---	OSI	0.841
NMB5	<---	NMB	0.785
NMB4	<---	NMB	0.75
NMB3	<---	NMB	0.671
BPI5	<---	BPI	0.809
BPI2	<---	BPI	0.778
BPI3	<---	BPI	0.791
IC4	<---	IC	0.833
IC3	<---	IC	0.784
IC2	<---	IC	0.742
IC1	<---	IC	0.799
TPS5	<---	TPS	0.728
TPS4	<---	TPS	0.779
TPS3	<---	TPS	0.767
TPS2	<---	TPS	0.782
OSI1	<---	OSI	0.82
OSI2	<---	OSI	0.805
OSI3	<---	OSI	0.753
OSI4	<---	OSI	0.864
OSI5	<---	OSI	0.783
KF2	<---	KF	0.718
KF4	<---	KF	0.772
KF5	<---	KF	0.769
FBP1	<---	FBP	0.839
FBP2	<---	FBP	0.806
FBP3	<---	FBP	0.768
FBP4	<---	FBP	0.812
FBP5	<---	FBP	0.814
Covariances: (Y - Default model)
			Estimate	S.E.	C.R.	P	Label
NMB	<-->	BPI	0.361	0.079	4.582	***	par_71
NMB	<-->	IC	0.307	0.068	4.481	***	par_72
NMB	<-->	TPS	0.424	0.068	6.217	***	par_73
BPI	<-->	IC	0.559	0.095	5.871	***	par_74
BPI	<-->	TPS	0.162	0.066	2.433	0.015	par_75
IC	<-->	TPS	0.194	0.06	3.253	0.001	par_76
e21	<-->	e22	0.023	0.066	0.345	0.73	par_59
e15	<-->	e17	-0.176	0.039	-4.495	***	par_60
e18	<-->	e19	0.01	0.032	0.298	0.765	par_61
e23	<-->	e24	0.003	0.046	0.068	0.946	par_62
e23	<-->	e25	-0.148	0.047	-3.178	0.001	par_63
e9	<-->	e10	0.028	0.05	0.572	0.567	par_64
Correlations: (Y - Default model)
			Estimate
NMB	<-->	BPI	0.478
NMB	<-->	IC	0.449
NMB	<-->	TPS	0.781
BPI	<-->	IC	0.621
BPI	<-->	TPS	0.225
IC	<-->	TPS	0.299
e21	<-->	e22	0.04
e15	<-->	e17	-0.404
e18	<-->	e19	0.028
e23	<-->	e24	0.007
e23	<-->	e25	-0.303
e9	<-->	e10	0.062
Variances: (Y - Default model)
			Estimate	S.E.	C.R.	P	Label
NMB			0.572	0.099	5.773	***	par_187
BPI			0.995	0.163	6.113	***	par_188
IC			0.814	0.126	6.471	***	par_189
TPS			0.516	0.096	5.382	***	par_190
e28			0.207	0.047	4.438	***	par_191
e29			0.266	0.061	4.34	***	par_192
e30			0.299	0.059	5.117	***	par_193
e1			0.356	0.056	6.356	***	par_194
e2			0.342	0.048	7.159	***	par_195
e3			0.475	0.06	7.961	***	par_196
e4			0.527	0.084	6.251	***	par_197
e5			0.426	0.062	6.839	***	par_198
e6			0.413	0.063	6.582	***	par_199
e7			0.359	0.059	6.057	***	par_200
e8			0.447	0.064	6.987	***	par_201
e9			0.48	0.068	7.1	***	par_202
e10			0.44	0.068	6.479	***	par_203
e11			0.459	0.058	7.908	***	par_204
e12			0.318	0.044	7.257	***	par_205
e13			0.411	0.055	7.458	***	par_206
e14			0.351	0.048	7.261	***	par_207
e15			0.43	0.056	7.742	***	par_208
e16			0.383	0.046	8.32	***	par_209
e17			0.441	0.053	8.326	***	par_210
e18			0.262	0.036	7.357	***	par_211
e19			0.466	0.056	8.251	***	par_212
e20			0.427	0.055	7.759	***	par_213
e21			0.457	0.069	6.597	***	par_214
e22			0.711	0.108	6.583	***	par_215
e23			0.432	0.065	6.616	***	par_216
e24			0.429	0.057	7.5	***	par_217
e25			0.552	0.069	7.985	***	par_218
e26			0.306	0.038	8.007	***	par_219
e27			0.37	0.047	7.86	***	par_220
Squared Multiple Correlations: (Y - Default model)
			Estimate
KF			0.544
OSI			0.698
FBP			0.708
FBP5			0.663
FBP4			0.66
FBP3			0.589
FBP2			0.65
FBP1			0.703
KF5			0.592
KF4			0.596
KF2			0.516
OSI5			0.613
OSI4			0.747
OSI3			0.567
OSI2			0.648
OSI1			0.672
TPS2			0.612
TPS3			0.589
TPS4			0.608
TPS5			0.529
IC1			0.638
IC2			0.551
IC3			0.615
IC4			0.694
BPI3			0.626
BPI2			0.605
BPI5			0.654
NMB3			0.451
NMB4			0.563
NMB5			0.617
Matrices (Y - Default model)
Implied (for all variables) Covariances (Y - Default model)
	TPS	IC	BPI	NMB	KF	OSI	FBP	FBP5	FBP4	FBP3	FBP2	FBP1	KF5	KF4	KF2	OSI5	OSI4	OSI3	OSI2	OSI1	TPS2	TPS3	TPS4	TPS5	IC1	IC2	IC3	IC4	BPI3	BPI2	BPI5	NMB3	NMB4	NMB5
TPS	0.516
IC	0.194	0.814
BPI	0.162	0.559	0.995
NMB	0.424	0.307	0.361	0.572
KF	0.296	0.292	0.357	0.316	0.455
OSI	0.344	0.34	0.415	0.368	0.529	0.881
FBP	0.312	0.309	0.377	0.334	0.48	0.799	1.025
FBP5	0.263	0.26	0.318	0.281	0.405	0.674	0.864	1.098
FBP4	0.237	0.235	0.287	0.254	0.365	0.608	0.78	0.658	0.9
FBP3	0.274	0.271	0.331	0.293	0.422	0.703	0.901	0.759	0.686	1.344
FBP2	0.275	0.272	0.332	0.294	0.423	0.705	0.904	0.762	0.688	0.794	1.226
FBP1	0.312	0.309	0.377	0.334	0.48	0.799	1.025	0.864	0.78	0.753	0.907	1.457
KF5	0.445	0.441	0.538	0.476	0.685	0.797	0.723	0.609	0.55	0.635	0.638	0.723	1.743
KF4	0.359	0.356	0.434	0.384	0.553	0.643	0.584	0.492	0.444	0.513	0.515	0.584	0.856	1.129
KF2	0.296	0.292	0.357	0.316	0.455	0.529	0.48	0.405	0.365	0.422	0.423	0.48	0.685	0.553	0.882
OSI5	0.315	0.311	0.38	0.337	0.484	0.807	0.732	0.617	0.557	0.643	0.645	0.732	0.729	0.589	0.484	1.204
OSI4	0.322	0.318	0.389	0.344	0.495	0.825	0.748	0.631	0.57	0.658	0.66	0.748	0.746	0.602	0.495	0.765	1.034
OSI3	0.278	0.276	0.336	0.298	0.428	0.714	0.648	0.546	0.493	0.569	0.571	0.648	0.645	0.521	0.428	0.653	0.668	1.019
OSI2	0.308	0.305	0.372	0.329	0.473	0.789	0.716	0.603	0.545	0.629	0.631	0.716	0.713	0.576	0.473	0.722	0.738	0.639	1.089
OSI1	0.344	0.34	0.415	0.368	0.529	0.881	0.799	0.674	0.608	0.703	0.705	0.799	0.797	0.643	0.529	0.807	0.825	0.538	0.789	1.311
TPS2	0.535	0.201	0.167	0.44	0.306	0.356	0.323	0.272	0.246	0.284	0.285	0.323	0.461	0.372	0.306	0.326	0.333	0.289	0.319	0.356	0.905
TPS3	0.551	0.207	0.172	0.453	0.315	0.367	0.333	0.281	0.253	0.293	0.294	0.333	0.475	0.384	0.315	0.336	0.344	0.297	0.328	0.367	0.571	0.999
TPS4	0.504	0.189	0.158	0.414	0.288	0.336	0.304	0.257	0.232	0.268	0.268	0.304	0.435	0.351	0.288	0.307	0.314	0.272	0.3	0.336	0.522	0.538	0.809
TPS5	0.516	0.194	0.162	0.424	0.296	0.344	0.312	0.263	0.237	0.274	0.275	0.312	0.445	0.359	0.296	0.315	0.322	0.278	0.308	0.344	0.535	0.551	0.504	0.975
IC1	0.19	0.795	0.546	0.299	0.286	0.332	0.301	0.254	0.229	0.265	0.266	0.301	0.43	0.347	0.286	0.304	0.311	0.269	0.297	0.332	0.196	0.202	0.185	0.19	1.216
IC2	0.165	0.693	0.476	0.261	0.249	0.29	0.263	0.221	0.2	0.231	0.232	0.263	0.375	0.303	0.249	0.265	0.271	0.235	0.259	0.29	0.171	0.176	0.161	0.165	0.705	1.07
IC3	0.182	0.762	0.523	0.287	0.274	0.318	0.289	0.244	0.22	0.254	0.255	0.289	0.412	0.333	0.274	0.291	0.298	0.258	0.285	0.318	0.188	0.194	0.177	0.182	0.744	0.648	1.16
IC4	0.194	0.814	0.559	0.307	0.292	0.34	0.309	0.26	0.235	0.271	0.272	0.309	0.441	0.356	0.292	0.311	0.318	0.276	0.305	0.34	0.201	0.207	0.189	0.194	0.795	0.693	0.762	1.173
BPI3	0.135	0.466	0.829	0.301	0.298	0.346	0.314	0.265	0.239	0.276	0.277	0.314	0.448	0.362	0.298	0.317	0.324	0.28	0.31	0.346	0.14	0.144	0.131	0.135	0.455	0.397	0.436	0.466	1.104
BPI2	0.131	0.452	0.805	0.292	0.289	0.336	0.305	0.257	0.232	0.268	0.269	0.305	0.435	0.351	0.289	0.308	0.315	0.272	0.301	0.336	0.136	0.14	0.128	0.131	0.442	0.385	0.423	0.452	0.671	1.078
BPI5	0.162	0.559	0.995	0.361	0.357	0.415	0.377	0.318	0.287	0.331	0.332	0.377	0.538	0.434	0.357	0.38	0.389	0.336	0.372	0.415	0.167	0.172	0.158	0.162	0.546	0.476	0.523	0.559	0.829	0.805	1.522
NMB3	0.35	0.253	0.298	0.472	0.261	0.304	0.275	0.232	0.21	0.242	0.243	0.275	0.393	0.317	0.261	0.278	0.284	0.246	0.272	0.304	0.363	0.374	0.342	0.35	0.247	0.215	0.237	0.253	0.248	0.241	0.298	0.865
NMB4	0.372	0.269	0.316	0.501	0.277	0.322	0.292	0.246	0.223	0.257	0.258	0.292	0.417	0.337	0.277	0.295	0.302	0.261	0.288	0.322	0.386	0.397	0.363	0.372	0.262	0.229	0.251	0.269	0.264	0.256	0.316	0.414	0.781
NMB5	0.424	0.307	0.361	0.572	0.316	0.368	0.334	0.281	0.254	0.293	0.294	0.334	0.476	0.384	0.316	0.337	0.344	0.298	0.329	0.368	0.44	0.453	0.414	0.424	0.299	0.261	0.287	0.307	0.301	0.292	0.361	0.472	0.501	0.927
Implied (for all variables) Correlations (Y - Default model)
	TPS	IC	BPI	NMB	KF	OSI	FBP	FBP5	FBP4	FBP3	FBP2	FBP1	KF5	KF4	KF2	OSI5	OSI4	OSI3	OSI2	OSI1	TPS2	TPS3	TPS4	TPS5	IC1	IC2	IC3	IC4	BPI3	BPI2	BPI5	NMB3	NMB4	NMB5
TPS	1
IC	0.299	1
BPI	0.225	0.621	1
NMB	0.781	0.449	0.478	1
KF	0.61	0.481	0.531	0.62	1
OSI	0.51	0.402	0.444	0.518	0.836	1
FBP	0.429	0.338	0.373	0.436	0.703	0.841	1
FBP5	0.349	0.275	0.304	0.355	0.572	0.685	0.814	1
FBP4	0.348	0.274	0.303	0.354	0.571	0.683	0.812	0.661	1
FBP3	0.329	0.259	0.286	0.334	0.54	0.646	0.768	0.625	0.623	1
FBP2	0.346	0.272	0.301	0.351	0.567	0.678	0.806	0.657	0.655	0.619	1
FBP1	0.36	0.283	0.313	0.365	0.59	0.706	0.839	0.683	0.681	0.538	0.679	1
KF5	0.469	0.37	0.409	0.477	0.769	0.643	0.541	0.44	0.439	0.415	0.436	0.454	1
KF4	0.471	0.371	0.41	0.478	0.772	0.645	0.542	0.442	0.441	0.416	0.437	0.455	0.61	1
KF2	0.438	0.345	0.381	0.445	0.718	0.6	0.505	0.411	0.41	0.387	0.407	0.423	0.553	0.554	1
OSI5	0.399	0.315	0.347	0.406	0.654	0.783	0.659	0.536	0.535	0.506	0.531	0.553	0.503	0.505	0.47	1
OSI4	0.44	0.347	0.383	0.448	0.722	0.864	0.727	0.592	0.59	0.558	0.586	0.61	0.556	0.557	0.519	0.685	1
OSI3	0.384	0.303	0.334	0.39	0.629	0.753	0.634	0.516	0.515	0.486	0.511	0.531	0.484	0.486	0.452	0.59	0.651	1
OSI2	0.41	0.323	0.357	0.417	0.673	0.805	0.677	0.552	0.55	0.52	0.546	0.568	0.518	0.519	0.483	0.631	0.696	0.607	1
OSI1	0.418	0.329	0.364	0.425	0.685	0.82	0.69	0.562	0.56	0.529	0.556	0.578	0.527	0.529	0.492	0.642	0.708	0.466	0.66	1
TPS2	0.782	0.234	0.176	0.611	0.477	0.399	0.336	0.273	0.273	0.258	0.271	0.281	0.367	0.368	0.343	0.312	0.345	0.3	0.321	0.327	1
TPS3	0.767	0.23	0.173	0.6	0.468	0.391	0.329	0.268	0.267	0.253	0.265	0.276	0.36	0.361	0.336	0.306	0.338	0.295	0.315	0.321	0.6	1
TPS4	0.779	0.233	0.176	0.609	0.476	0.397	0.334	0.272	0.271	0.257	0.27	0.28	0.366	0.367	0.341	0.311	0.343	0.299	0.32	0.326	0.61	0.598	1
TPS5	0.728	0.218	0.164	0.568	0.444	0.371	0.312	0.254	0.253	0.239	0.252	0.262	0.342	0.343	0.319	0.29	0.32	0.279	0.299	0.304	0.569	0.558	0.567	1
IC1	0.239	0.799	0.496	0.359	0.384	0.321	0.27	0.22	0.219	0.207	0.218	0.226	0.295	0.296	0.276	0.251	0.277	0.242	0.258	0.263	0.187	0.184	0.186	0.174	1
IC2	0.222	0.742	0.461	0.334	0.357	0.298	0.251	0.204	0.204	0.193	0.202	0.21	0.275	0.275	0.256	0.233	0.258	0.225	0.24	0.244	0.174	0.171	0.173	0.162	0.618	1
IC3	0.235	0.784	0.487	0.352	0.377	0.315	0.265	0.216	0.215	0.203	0.214	0.222	0.29	0.291	0.271	0.247	0.272	0.237	0.254	0.258	0.184	0.18	0.183	0.171	0.626	0.582	1
IC4	0.249	0.833	0.518	0.374	0.4	0.335	0.281	0.229	0.229	0.216	0.227	0.236	0.308	0.309	0.288	0.262	0.289	0.252	0.269	0.274	0.195	0.191	0.194	0.182	0.665	0.618	0.653	1
BPI3	0.178	0.491	0.791	0.378	0.42	0.351	0.295	0.24	0.24	0.227	0.238	0.248	0.323	0.324	0.302	0.275	0.303	0.264	0.283	0.288	0.14	0.137	0.139	0.13	0.393	0.365	0.385	0.409	1
BPI2	0.175	0.483	0.778	0.372	0.413	0.345	0.29	0.236	0.236	0.223	0.234	0.243	0.318	0.319	0.296	0.27	0.298	0.26	0.278	0.283	0.137	0.135	0.137	0.128	0.386	0.359	0.379	0.402	0.615	1
BPI5	0.182	0.502	0.809	0.387	0.429	0.359	0.302	0.246	0.245	0.232	0.243	0.253	0.33	0.331	0.308	0.281	0.31	0.27	0.289	0.294	0.143	0.14	0.142	0.133	0.401	0.373	0.394	0.418	0.64	0.629	1
NMB3	0.525	0.302	0.321	0.671	0.416	0.348	0.293	0.238	0.238	0.224	0.236	0.245	0.32	0.321	0.299	0.272	0.3	0.262	0.28	0.285	0.41	0.402	0.409	0.382	0.241	0.224	0.236	0.251	0.254	0.25	0.26	1
NMB4	0.586	0.337	0.359	0.75	0.465	0.388	0.327	0.266	0.265	0.251	0.263	0.274	0.358	0.359	0.334	0.304	0.336	0.293	0.313	0.318	0.458	0.45	0.457	0.426	0.269	0.25	0.264	0.281	0.284	0.279	0.29	0.504	1
NMB5	0.614	0.353	0.376	0.785	0.487	0.407	0.342	0.279	0.278	0.263	0.276	0.287	0.375	0.376	0.35	0.318	0.351	0.306	0.327	0.333	0.48	0.471	0.478	0.446	0.282	0.262	0.277	0.294	0.297	0.292	0.304	0.527	0.589	1
Implied Covariances (Y - Default model)
	FBP5	FBP4	FBP3	FBP2	FBP1	KF5	KF4	KF2	OSI5	OSI4	OSI3	OSI2	OSI1	TPS2	TPS3	TPS4	TPS5	IC1	IC2	IC3	IC4	BPI3	BPI2	BPI5	NMB3	NMB4	NMB5
FBP5	1.098
FBP4	0.658	0.9
FBP3	0.759	0.686	1.344
FBP2	0.762	0.688	0.794	1.226
FBP1	0.864	0.78	0.753	0.907	1.457
KF5	0.609	0.55	0.635	0.638	0.723	1.743
KF4	0.492	0.444	0.513	0.515	0.584	0.856	1.129
KF2	0.405	0.365	0.422	0.423	0.48	0.685	0.553	0.882
OSI5	0.617	0.557	0.643	0.645	0.732	0.729	0.589	0.484	1.204
OSI4	0.631	0.57	0.658	0.66	0.748	0.746	0.602	0.495	0.765	1.034
OSI3	0.546	0.493	0.569	0.571	0.648	0.645	0.521	0.428	0.653	0.668	1.019
OSI2	0.603	0.545	0.629	0.631	0.716	0.713	0.576	0.473	0.722	0.738	0.639	1.089
OSI1	0.674	0.608	0.703	0.705	0.799	0.797	0.643	0.529	0.807	0.825	0.538	0.789	1.311
TPS2	0.272	0.246	0.284	0.285	0.323	0.461	0.372	0.306	0.326	0.333	0.289	0.319	0.356	0.905
TPS3	0.281	0.253	0.293	0.294	0.333	0.475	0.384	0.315	0.336	0.344	0.297	0.328	0.367	0.571	0.999
TPS4	0.257	0.232	0.268	0.268	0.304	0.435	0.351	0.288	0.307	0.314	0.272	0.3	0.336	0.522	0.538	0.809
TPS5	0.263	0.237	0.274	0.275	0.312	0.445	0.359	0.296	0.315	0.322	0.278	0.308	0.344	0.535	0.551	0.504	0.975
IC1	0.254	0.229	0.265	0.266	0.301	0.43	0.347	0.286	0.304	0.311	0.269	0.297	0.332	0.196	0.202	0.185	0.19	1.216
IC2	0.221	0.2	0.231	0.232	0.263	0.375	0.303	0.249	0.265	0.271	0.235	0.259	0.29	0.171	0.176	0.161	0.165	0.705	1.07
IC3	0.244	0.22	0.254	0.255	0.289	0.412	0.333	0.274	0.291	0.298	0.258	0.285	0.318	0.188	0.194	0.177	0.182	0.744	0.648	1.16
IC4	0.26	0.235	0.271	0.272	0.309	0.441	0.356	0.292	0.311	0.318	0.276	0.305	0.34	0.201	0.207	0.189	0.194	0.795	0.693	0.762	1.173
BPI3	0.265	0.239	0.276	0.277	0.314	0.448	0.362	0.298	0.317	0.324	0.28	0.31	0.346	0.14	0.144	0.131	0.135	0.455	0.397	0.436	0.466	1.104
BPI2	0.257	0.232	0.268	0.269	0.305	0.435	0.351	0.289	0.308	0.315	0.272	0.301	0.336	0.136	0.14	0.128	0.131	0.442	0.385	0.423	0.452	0.671	1.078
BPI5	0.318	0.287	0.331	0.332	0.377	0.538	0.434	0.357	0.38	0.389	0.336	0.372	0.415	0.167	0.172	0.158	0.162	0.546	0.476	0.523	0.559	0.829	0.805	1.522
NMB3	0.232	0.21	0.242	0.243	0.275	0.393	0.317	0.261	0.278	0.284	0.246	0.272	0.304	0.363	0.374	0.342	0.35	0.247	0.215	0.237	0.253	0.248	0.241	0.298	0.865
NMB4	0.246	0.223	0.257	0.258	0.292	0.417	0.337	0.277	0.295	0.302	0.261	0.288	0.322	0.386	0.397	0.363	0.372	0.262	0.229	0.251	0.269	0.264	0.256	0.316	0.414	0.781
NMB5	0.281	0.254	0.293	0.294	0.334	0.476	0.384	0.316	0.337	0.344	0.298	0.329	0.368	0.44	0.453	0.414	0.424	0.299	0.261	0.287	0.307	0.301	0.292	0.361	0.472	0.501	0.927
Implied Correlations (Y - Default model)
	FBP5	FBP4	FBP3	FBP2	FBP1	KF5	KF4	KF2	OSI5	OSI4	OSI3	OSI2	OSI1	TPS2	TPS3	TPS4	TPS5	IC1	IC2	IC3	IC4	BPI3	BPI2	BPI5	NMB3	NMB4	NMB5
FBP5	1
FBP4	0.661	1
FBP3	0.625	0.623	1
FBP2	0.657	0.655	0.619	1
FBP1	0.683	0.681	0.538	0.679	1
KF5	0.44	0.439	0.415	0.436	0.454	1
KF4	0.442	0.441	0.416	0.437	0.455	0.61	1
KF2	0.411	0.41	0.387	0.407	0.423	0.553	0.554	1
OSI5	0.536	0.535	0.506	0.531	0.553	0.503	0.505	0.47	1
OSI4	0.592	0.59	0.558	0.586	0.61	0.556	0.557	0.519	0.685	1
OSI3	0.516	0.515	0.486	0.511	0.531	0.484	0.486	0.452	0.59	0.651	1
OSI2	0.552	0.55	0.52	0.546	0.568	0.518	0.519	0.483	0.631	0.696	0.607	1
OSI1	0.562	0.56	0.529	0.556	0.578	0.527	0.529	0.492	0.642	0.708	0.466	0.66	1
TPS2	0.273	0.273	0.258	0.271	0.281	0.367	0.368	0.343	0.312	0.345	0.3	0.321	0.327	1
TPS3	0.268	0.267	0.253	0.265	0.276	0.36	0.361	0.336	0.306	0.338	0.295	0.315	0.321	0.6	1
TPS4	0.272	0.271	0.257	0.27	0.28	0.366	0.367	0.341	0.311	0.343	0.299	0.32	0.326	0.61	0.598	1
TPS5	0.254	0.253	0.239	0.252	0.262	0.342	0.343	0.319	0.29	0.32	0.279	0.299	0.304	0.569	0.558	0.567	1
IC1	0.22	0.219	0.207	0.218	0.226	0.295	0.296	0.276	0.251	0.277	0.242	0.258	0.263	0.187	0.184	0.186	0.174	1
IC2	0.204	0.204	0.193	0.202	0.21	0.275	0.275	0.256	0.233	0.258	0.225	0.24	0.244	0.174	0.171	0.173	0.162	0.618	1
IC3	0.216	0.215	0.203	0.214	0.222	0.29	0.291	0.271	0.247	0.272	0.237	0.254	0.258	0.184	0.18	0.183	0.171	0.626	0.582	1
IC4	0.229	0.229	0.216	0.227	0.236	0.308	0.309	0.288	0.262	0.289	0.252	0.269	0.274	0.195	0.191	0.194	0.182	0.665	0.618	0.653	1
BPI3	0.24	0.24	0.227	0.238	0.248	0.323	0.324	0.302	0.275	0.303	0.264	0.283	0.288	0.14	0.137	0.139	0.13	0.393	0.365	0.385	0.409	1
BPI2	0.236	0.236	0.223	0.234	0.243	0.318	0.319	0.296	0.27	0.298	0.26	0.278	0.283	0.137	0.135	0.137	0.128	0.386	0.359	0.379	0.402	0.615	1
BPI5	0.246	0.245	0.232	0.243	0.253	0.33	0.331	0.308	0.281	0.31	0.27	0.289	0.294	0.143	0.14	0.142	0.133	0.401	0.373	0.394	0.418	0.64	0.629	1
NMB3	0.238	0.238	0.224	0.236	0.245	0.32	0.321	0.299	0.272	0.3	0.262	0.28	0.285	0.41	0.402	0.409	0.382	0.241	0.224	0.236	0.251	0.254	0.25	0.26	1
NMB4	0.266	0.265	0.251	0.263	0.274	0.358	0.359	0.334	0.304	0.336	0.293	0.313	0.318	0.458	0.45	0.457	0.426	0.269	0.25	0.264	0.281	0.284	0.279	0.29	0.504	1
NMB5	0.279	0.278	0.263	0.276	0.287	0.375	0.376	0.35	0.318	0.351	0.306	0.327	0.333	0.48	0.471	0.478	0.446	0.282	0.262	0.277	0.294	0.297	0.292	0.304	0.527	0.589	1
Residual Covariances (Y - Default model)
	FBP5	FBP4	FBP3	FBP2	FBP1	KF5	KF4	KF2	OSI5	OSI4	OSI3	OSI2	OSI1	TPS2	TPS3	TPS4	TPS5	IC1	IC2	IC3	IC4	BPI3	BPI2	BPI5	NMB3	NMB4	NMB5
FBP5	0
FBP4	-0.005	0
FBP3	-0.011	-0.006	0
FBP2	0.024	-0.016	0.033	0
FBP1	-0.019	0.016	0	-0.009	0
KF5	0.074	0.116	0.135	0.098	0.071	0
KF4	0.157	0.086	0.107	0.24	0.119	0	0
KF2	0.074	0.065	0.069	0.068	0.045	0.049	0.033	0
OSI5	0.04	0.013	0.043	-0.037	0.008	-0.093	-0.109	-0.061	0
OSI4	0.012	0.004	-0.053	-0.054	0.006	-0.014	-0.057	-0.068	0	0
OSI3	0.073	-0.008	0.012	-0.049	-0.078	0.06	-0.003	-0.095	0.015	-0.017	0
OSI2	-0.049	-0.005	-0.027	0.024	-0.035	0.023	0.017	-0.041	0.014	-0.003	0.024	0
OSI1	-0.044	-0.033	-0.078	-0.099	0.06	0.012	-0.065	-0.062	0	0.051	0	-0.019	0
TPS2	0.107	0.091	0.159	0.186	0.185	-0.043	0.063	0.038	0.011	0.008	0.015	0.11	0.008	0
TPS3	0.057	0.009	0.175	0.112	0.031	-0.105	-0.044	0.034	-0.019	-0.119	0.071	-0.04	-0.093	0	0
TPS4	0.072	0.065	0.212	0.127	0.093	-0.043	0.037	0.107	0.021	-0.029	-0.058	-0.018	-0.014	-0.02	-0.005	0
TPS5	0.006	0.01	0.019	0.122	0.094	-0.071	-0.052	0.082	-0.031	-0.136	-0.075	-0.067	-0.138	0.023	-0.02	0.028	0
IC1	0.106	0.006	0.003	-0.009	0.197	-0.254	0.025	-0.128	0.065	0.078	0.019	0.025	0.215	0.04	0.008	-0.037	-0.001	0
IC2	0.112	0.086	0.036	0.045	0.199	-0.076	-0.034	0.019	0.158	0.102	0.039	0.151	0.153	0.028	0.002	-0.027	-0.019	0	0
IC3	0.233	0.055	0.247	0.161	0.109	-0.038	0.041	-0.061	0.194	0.144	0.144	0.083	0.133	0.042	0.067	0.034	-0.026	-0.084	0.074	0
IC4	0.121	0.027	0.119	0.067	0.104	-0.142	0.02	-0.11	0.119	0.096	0.002	0.031	0.167	0	0.001	-0.032	-0.073	0.064	-0.063	0.006	0
BPI3	0.074	-0.002	0.025	-0.036	0.066	-0.026	-0.071	-0.073	0.062	0.02	0.162	0.055	0.034	0.037	0.093	-0.084	-0.003	0.017	-0.001	0.091	0.044	0
BPI2	0.047	-0.008	-0.123	0.02	0.061	-0.086	-0.008	-0.097	0.014	0.025	0.089	0.128	0.048	0.009	-0.095	-0.094	-0.021	0.057	0.097	0.019	-0.011	-0.026	0
BPI5	0.089	0.028	-0.046	0.047	0.175	0.067	0.009	-0.087	0.061	0.107	0.205	0.125	0.087	0.092	0.042	-0.035	0.09	-0.039	-0.073	-0.078	-0.104	0.009	0.018	0
NMB3	0.03	-0.049	0.112	-0.049	-0.021	-0.055	-0.124	-0.015	-0.032	-0.052	0.102	-0.031	-0.123	0.05	0.145	-0.027	-0.038	-0.069	-0.042	0.047	-0.087	0.067	-0.097	0.038	0
NMB4	0.044	0.096	0.081	0.137	0.166	-0.069	0.007	0.02	0.009	0.017	-0.027	0	0.093	0.026	0.045	-0.018	-0.013	0.047	0.064	0.029	-0.056	-0.018	0.014	-0.015	-0.036	0
NMB5	0.093	0.061	0.067	0.075	0.09	-0.015	-0.007	0.081	0.076	-0.053	0.029	0.036	0.084	-0.058	-0.015	-0.031	-0.009	0.027	0.027	0.068	-0.044	0.031	-0.045	0.022	0.016	0.011	0
Standardized Residual Covariances (Y - Default model)
	FBP5	FBP4	FBP3	FBP2	FBP1	KF5	KF4	KF2	OSI5	OSI4	OSI3	OSI2	OSI1	TPS2	TPS3	TPS4	TPS5	IC1	IC2	IC3	IC4	BPI3	BPI2	BPI5	NMB3	NMB4	NMB5
FBP5	0
FBP4	-0.061	0
FBP3	-0.101	-0.064	0
FBP2	0.231	-0.168	0.297	0
FBP1	-0.17	0.157	0.002	-0.074	-0.001
KF5	0.658	1.149	1.098	0.833	0.546	0
KF4	1.74	1.052	1.079	2.517	1.14	0	0
KF2	0.936	0.906	0.803	0.821	0.495	0.468	0.394	0
OSI5	0.41	0.15	0.409	-0.363	0.074	-0.773	-1.126	-0.718	0
OSI4	0.132	0.05	-0.533	-0.557	0.054	-0.123	-0.617	-0.854	0	0
OSI3	0.83	-0.104	0.127	-0.522	-0.767	0.547	-0.039	-1.237	0.161	-0.189	0
OSI2	-0.529	-0.065	-0.271	0.243	-0.328	0.197	0.183	-0.505	0.137	-0.033	0.266	0
OSI1	-0.428	-0.356	-0.703	-0.92	0.51	0.091	-0.636	-0.696	0	0.48	0	-0.179	0
TPS2	1.399	1.313	1.88	2.299	2.094	-0.434	0.793	0.536	0.13	0.1	0.202	1.429	0.1	0
TPS3	0.704	0.123	1.974	1.324	0.331	-1.006	-0.528	0.457	-0.229	-1.494	0.907	-0.489	-1.045	0.003	0
TPS4	0.993	0.995	2.655	1.654	1.109	-0.461	0.485	1.622	0.268	-0.405	-0.828	-0.244	-0.175	-0.265	-0.071	0
TPS5	0.072	0.145	0.22	1.46	1.025	-0.693	-0.638	1.142	-0.369	-1.738	-0.973	-0.843	-1.572	0.285	-0.244	0.373	0
IC1	1.213	0.071	0.036	-0.1	1.949	-2.261	0.273	-1.601	0.705	0.906	0.224	0.287	2.226	0.51	0.097	-0.491	-0.017	0
IC2	1.371	1.159	0.394	0.517	2.1	-0.726	-0.397	0.259	1.834	1.264	0.487	1.834	1.687	0.372	0.021	-0.393	-0.243	0	0
IC3	2.721	0.713	2.612	1.778	1.1	-0.35	0.466	-0.789	2.152	1.712	1.734	0.964	1.407	0.546	0.826	0.46	-0.328	-0.81	0.772	0
IC4	1.403	0.351	1.25	0.734	1.049	-1.281	0.22	-1.408	1.31	1.13	0.019	0.362	1.754	-0.004	0.014	-0.429	-0.905	0.598	-0.646	0.054	0
BPI3	0.877	-0.029	0.273	-0.411	0.68	-0.244	-0.817	-0.955	0.696	0.241	1.989	0.655	0.369	0.49	1.187	-1.191	-0.041	0.185	-0.01	1.014	0.477	0
BPI2	0.57	-0.107	-1.341	0.231	0.641	-0.807	-0.094	-1.286	0.166	0.312	1.11	1.539	0.521	0.119	-1.227	-1.345	-0.278	0.622	1.147	0.21	-0.119	-0.279	0
BPI5	0.902	0.318	-0.424	0.453	1.537	0.529	0.092	-0.965	0.584	1.096	2.149	1.261	0.801	1.046	0.451	-0.422	0.984	-0.359	-0.724	-0.737	-0.973	0.081	0.163	0
NMB3	0.41	-0.734	1.372	-0.622	-0.241	-0.579	-1.615	-0.224	-0.403	-0.715	1.42	-0.414	-1.495	0.712	1.956	-0.407	-0.516	-0.886	-0.57	0.612	-1.134	0.903	-1.31	0.431	0
NMB4	0.613	1.497	1.034	1.824	2.025	-0.75	0.098	0.308	0.114	0.245	-0.394	-0.004	1.184	0.376	0.626	-0.272	-0.179	0.635	0.909	0.397	-0.755	-0.247	0.196	-0.174	-0.528	0
NMB5	1.2	0.872	0.787	0.916	1.007	-0.145	-0.089	1.138	0.929	-0.689	0.381	0.464	0.972	-0.776	-0.189	-0.433	-0.111	0.325	0.357	0.858	-0.546	0.395	-0.577	0.235	0.214	0.155	0
Factor Score Weights (Y - Default model)
	FBP5	FBP4	FBP3	FBP2	FBP1	KF5	KF4	KF2	OSI5	OSI4	OSI3	OSI2	OSI1	TPS2	TPS3	TPS4	TPS5	IC1	IC2	IC3	IC4	BPI3	BPI2	BPI5	NMB3	NMB4	NMB5
TPS	0.001	0.001	0.001	0.001	0.001	0.016	0.02	0.018	0.003	0.006	0.006	0.004	0.006	0.191	0.168	0.199	0.141	0.001	0.001	0.001	0.001	-0.014	-0.013	-0.013	0.038	0.056	0.061
IC	0	0	0	0	0	0.007	0.008	0.008	0.001	0.003	0.002	0.002	0.003	0.001	0.001	0.001	0.001	0.207	0.162	0.205	0.273	0.028	0.026	0.026	0.007	0.01	0.011
BPI	0.001	0.001	0.001	0.001	0.001	0.018	0.022	0.02	0.004	0.007	0.006	0.005	0.007	-0.02	-0.018	-0.021	-0.015	0.029	0.023	0.029	0.038	0.29	0.273	0.273	0.021	0.031	0.035
NMB	0	0.001	0.001	0	0.001	0.009	0.012	0.011	0.002	0.004	0.003	0.002	0.004	0.065	0.057	0.067	0.048	0.009	0.007	0.008	0.011	0.025	0.023	0.023	0.154	0.228	0.25
KF	0.006	0.007	0.007	0.006	0.009	0.12	0.151	0.138	0.025	0.047	0.044	0.031	0.049	0.023	0.02	0.023	0.017	0.007	0.005	0.007	0.009	0.017	0.016	0.016	0.008	0.012	0.013
OSI	0.027	0.029	0.028	0.024	0.037	0.027	0.034	0.031	0.104	0.192	0.181	0.128	0.201	0.005	0.004	0.005	0.004	0.002	0.001	0.002	0.002	0.004	0.004	0.004	0.002	0.003	0.003
FBP	0.166	0.181	0.177	0.148	0.228	0.006	0.007	0.007	0.022	0.041	0.039	0.027	0.043	0.001	0.001	0.001	0.001	0	0	0	0	0.001	0.001	0.001	0	0.001	0.001
Total Effects (Y - Default model)
	TPS	IC	BPI	NMB	KF	OSI	FBP
KF	0.436	0.085	0.225	0.041	0	0	0
OSI	0.507	0.099	0.262	0.048	1.163	0	0
FBP	0.46	0.09	0.238	0.044	1.055	0.907	0
FBP5	0.388	0.076	0.201	0.037	0.89	0.765	0.843
FBP4	0.35	0.068	0.181	0.033	0.803	0.69	0.761
FBP3	0.405	0.079	0.209	0.038	0.928	0.797	0.879
FBP2	0.406	0.079	0.21	0.038	0.931	0.8	0.882
FBP1	0.46	0.09	0.238	0.044	1.055	0.907	1
KF5	0.657	0.128	0.34	0.062	1.506	0	0
KF4	0.531	0.103	0.274	0.05	1.216	0	0
KF2	0.436	0.085	0.225	0.041	1	0	0
OSI5	0.464	0.09	0.24	0.044	1.065	0.915	0
OSI4	0.475	0.092	0.245	0.045	1.089	0.936	0
OSI3	0.411	0.08	0.212	0.039	0.942	0.81	0
OSI2	0.454	0.088	0.235	0.043	1.041	0.895	0
OSI1	0.507	0.099	0.262	0.048	1.163	1	0
TPS2	1.036	0	0	0	0	0	0
TPS3	1.068	0	0	0	0	0	0
TPS4	0.976	0	0	0	0	0	0
TPS5	1	0	0	0	0	0	0
IC1	0	0.976	0	0	0	0	0
IC2	0	0.851	0	0	0	0	0
IC3	0	0.936	0	0	0	0	0
IC4	0	1	0	0	0	0	0
BPI3	0	0	0.833	0	0	0	0
BPI2	0	0	0.809	0	0	0	0
BPI5	0	0	1	0	0	0	0
NMB3	0	0	0	0.826	0	0	0
NMB4	0	0	0	0.877	0	0	0
NMB5	0	0	0	1	0	0	0
Standardized Total Effects (Y - Default model)
	TPS	IC	BPI	NMB	KF	OSI	FBP
KF	0.465	0.114	0.333	0.046	0	0	0
OSI	0.388	0.095	0.279	0.039	0.836	0	0
FBP	0.327	0.08	0.234	0.033	0.703	0.841	0
FBP5	0.266	0.065	0.191	0.026	0.572	0.685	0.814
FBP4	0.265	0.065	0.19	0.026	0.571	0.683	0.812
FBP3	0.251	0.061	0.18	0.025	0.54	0.646	0.768
FBP2	0.263	0.064	0.189	0.026	0.567	0.678	0.806
FBP1	0.274	0.067	0.197	0.027	0.59	0.706	0.839
KF5	0.358	0.087	0.257	0.036	0.769	0	0
KF4	0.359	0.088	0.257	0.036	0.772	0	0
KF2	0.334	0.082	0.239	0.033	0.718	0	0
OSI5	0.304	0.074	0.218	0.03	0.654	0.783	0
OSI4	0.336	0.082	0.241	0.033	0.722	0.864	0
OSI3	0.292	0.071	0.21	0.029	0.629	0.753	0
OSI2	0.313	0.076	0.224	0.031	0.673	0.805	0
OSI1	0.318	0.078	0.228	0.032	0.685	0.82	0
TPS2	0.782	0	0	0	0	0	0
TPS3	0.767	0	0	0	0	0	0
TPS4	0.779	0	0	0	0	0	0
TPS5	0.728	0	0	0	0	0	0
IC1	0	0.799	0	0	0	0	0
IC2	0	0.742	0	0	0	0	0
IC3	0	0.784	0	0	0	0	0
IC4	0	0.833	0	0	0	0	0
BPI3	0	0	0.791	0	0	0	0
BPI2	0	0	0.778	0	0	0	0
BPI5	0	0	0.809	0	0	0	0
NMB3	0	0	0	0.671	0	0	0
NMB4	0	0	0	0.75	0	0	0
NMB5	0	0	0	0.785	0	0	0
Direct Effects (Y - Default model)
	TPS	IC	BPI	NMB	KF	OSI	FBP
KF	0.436	0.085	0.225	0.041	0	0	0
OSI	0	0	0	0	1.163	0	0
FBP	0	0	0	0	0	0.907	0
FBP5	0	0	0	0	0	0	0.843
FBP4	0	0	0	0	0	0	0.761
FBP3	0	0	0	0	0	0	0.879
FBP2	0	0	0	0	0	0	0.882
FBP1	0	0	0	0	0	0	1
KF5	0	0	0	0	1.506	0	0
KF4	0	0	0	0	1.216	0	0
KF2	0	0	0	0	1	0	0
OSI5	0	0	0	0	0	0.915	0
OSI4	0	0	0	0	0	0.936	0
OSI3	0	0	0	0	0	0.81	0
OSI2	0	0	0	0	0	0.895	0
OSI1	0	0	0	0	0	1	0
TPS2	1.036	0	0	0	0	0	0
TPS3	1.068	0	0	0	0	0	0
TPS4	0.976	0	0	0	0	0	0
TPS5	1	0	0	0	0	0	0
IC1	0	0.976	0	0	0	0	0
IC2	0	0.851	0	0	0	0	0
IC3	0	0.936	0	0	0	0	0
IC4	0	1	0	0	0	0	0
BPI3	0	0	0.833	0	0	0	0
BPI2	0	0	0.809	0	0	0	0
BPI5	0	0	1	0	0	0	0
NMB3	0	0	0	0.826	0	0	0
NMB4	0	0	0	0.877	0	0	0
NMB5	0	0	0	1	0	0	0
Standardized Direct Effects (Y - Default model)
	TPS	IC	BPI	NMB	KF	OSI	FBP
KF	0.465	0.114	0.333	0.046	0	0	0
OSI	0	0	0	0	0.836	0	0
FBP	0	0	0	0	0	0.841	0
FBP5	0	0	0	0	0	0	0.814
FBP4	0	0	0	0	0	0	0.812
FBP3	0	0	0	0	0	0	0.768
FBP2	0	0	0	0	0	0	0.806
FBP1	0	0	0	0	0	0	0.839
KF5	0	0	0	0	0.769	0	0
KF4	0	0	0	0	0.772	0	0
KF2	0	0	0	0	0.718	0	0
OSI5	0	0	0	0	0	0.783	0
OSI4	0	0	0	0	0	0.864	0
OSI3	0	0	0	0	0	0.753	0
OSI2	0	0	0	0	0	0.805	0
OSI1	0	0	0	0	0	0.82	0
TPS2	0.782	0	0	0	0	0	0
TPS3	0.767	0	0	0	0	0	0
TPS4	0.779	0	0	0	0	0	0
TPS5	0.728	0	0	0	0	0	0
IC1	0	0.799	0	0	0	0	0
IC2	0	0.742	0	0	0	0	0
IC3	0	0.784	0	0	0	0	0
IC4	0	0.833	0	0	0	0	0
BPI3	0	0	0.791	0	0	0	0
BPI2	0	0	0.778	0	0	0	0
BPI5	0	0	0.809	0	0	0	0
NMB3	0	0	0	0.671	0	0	0
NMB4	0	0	0	0.75	0	0	0
NMB5	0	0	0	0.785	0	0	0
Indirect Effects (Y - Default model)
	TPS	IC	BPI	NMB	KF	OSI	FBP
KF	0	0	0	0	0	0	0
OSI	0.507	0.099	0.262	0.048	0	0	0
FBP	0.46	0.09	0.238	0.044	1.055	0	0
FBP5	0.388	0.076	0.201	0.037	0.89	0.765	0
FBP4	0.35	0.068	0.181	0.033	0.803	0.69	0
FBP3	0.405	0.079	0.209	0.038	0.928	0.797	0
FBP2	0.406	0.079	0.21	0.038	0.931	0.8	0
FBP1	0.46	0.09	0.238	0.044	1.055	0.907	0
KF5	0.657	0.128	0.34	0.062	0	0	0
KF4	0.531	0.103	0.274	0.05	0	0	0
KF2	0.436	0.085	0.225	0.041	0	0	0
OSI5	0.464	0.09	0.24	0.044	1.065	0	0
OSI4	0.475	0.092	0.245	0.045	1.089	0	0
OSI3	0.411	0.08	0.212	0.039	0.942	0	0
OSI2	0.454	0.088	0.235	0.043	1.041	0	0
OSI1	0.507	0.099	0.262	0.048	1.163	0	0
TPS2	0	0	0	0	0	0	0
TPS3	0	0	0	0	0	0	0
TPS4	0	0	0	0	0	0	0
TPS5	0	0	0	0	0	0	0
IC1	0	0	0	0	0	0	0
IC2	0	0	0	0	0	0	0
IC3	0	0	0	0	0	0	0
IC4	0	0	0	0	0	0	0
BPI3	0	0	0	0	0	0	0
BPI2	0	0	0	0	0	0	0
BPI5	0	0	0	0	0	0	0
NMB3	0	0	0	0	0	0	0
NMB4	0	0	0	0	0	0	0
NMB5	0	0	0	0	0	0	0
Standardized Indirect Effects (Y - Default model)
	TPS	IC	BPI	NMB	KF	OSI	FBP
KF	0	0	0	0	0	0	0
OSI	0.388	0.095	0.279	0.039	0	0	0
FBP	0.327	0.08	0.234	0.033	0.703	0	0
FBP5	0.266	0.065	0.191	0.026	0.572	0.685	0
FBP4	0.265	0.065	0.19	0.026	0.571	0.683	0
FBP3	0.251	0.061	0.18	0.025	0.54	0.646	0
FBP2	0.263	0.064	0.189	0.026	0.567	0.678	0
FBP1	0.274	0.067	0.197	0.027	0.59	0.706	0
KF5	0.358	0.087	0.257	0.036	0	0	0
KF4	0.359	0.088	0.257	0.036	0	0	0
KF2	0.334	0.082	0.239	0.033	0	0	0
OSI5	0.304	0.074	0.218	0.03	0.654	0	0
OSI4	0.336	0.082	0.241	0.033	0.722	0	0
OSI3	0.292	0.071	0.21	0.029	0.629	0	0
OSI2	0.313	0.076	0.224	0.031	0.673	0	0
OSI1	0.318	0.078	0.228	0.032	0.685	0	0
TPS2	0	0	0	0	0	0	0
TPS3	0	0	0	0	0	0	0
TPS4	0	0	0	0	0	0	0
TPS5	0	0	0	0	0	0	0
IC1	0	0	0	0	0	0	0
IC2	0	0	0	0	0	0	0
IC3	0	0	0	0	0	0	0
IC4	0	0	0	0	0	0	0
BPI3	0	0	0	0	0	0	0
BPI2	0	0	0	0	0	0	0
BPI5	0	0	0	0	0	0	0
NMB3	0	0	0	0	0	0	0
NMB4	0	0	0	0	0	0	0
NMB5	0	0	0	0	0	0	0
Estimates (X - Default model)
Scalar Estimates (X - Default model)
Maximum Likelihood Estimates
Regression Weights: (X - Default model)
			Estimate	S.E.	C.R.	P	Label
KF	<---	NMB	0.172	0.286	0.603	0.546	par_103
KF	<---	BPI	0.037	0.063	0.593	0.553	par_104
KF	<---	IC	0.202	0.153	1.318	0.187	par_105
KF	<---	TPS	0.042	0.187	0.225	0.822	par_106
OSI	<---	KF	1.486	0.295	5.034	***	par_107
FBP	<---	OSI	1.2	0.178	6.725	***	par_108
NMB5	<---	NMB	1
NMB4	<---	NMB	0.969	0.145	6.66	***	par_77
NMB3	<---	NMB	1.124	0.171	6.558	***	par_78
BPI5	<---	BPI	1
BPI2	<---	BPI	0.769	0.092	8.404	***	par_79
BPI3	<---	BPI	0.685	0.097	7.094	***	par_80
IC4	<---	IC	1
IC3	<---	IC	1.097	0.162	6.789	***	par_81
IC2	<---	IC	1.174	0.177	6.638	***	par_82
IC1	<---	IC	1.334	0.184	7.26	***	par_83
TPS5	<---	TPS	1
TPS4	<---	TPS	0.96	0.15	6.407	***	par_84
TPS3	<---	TPS	1.191	0.188	6.346	***	par_85
TPS2	<---	TPS	1.039	0.151	6.867	***	par_86
OSI1	<---	OSI	1
OSI2	<---	OSI	0.995	0.149	6.684	***	par_87
OSI3	<---	OSI	1.176	0.195	6.026	***	par_88
OSI4	<---	OSI	1.161	0.157	7.396	***	par_89
OSI5	<---	OSI	0.938	0.147	6.375	***	par_90
KF2	<---	KF	1
KF4	<---	KF	1.594	0.279	5.722	***	par_91
KF5	<---	KF	2.149	0.367	5.854	***	par_92
FBP1	<---	FBP	1
FBP2	<---	FBP	0.699	0.087	8.009	***	par_93
FBP3	<---	FBP	0.935	0.12	7.765	***	par_94
FBP4	<---	FBP	0.788	0.08	9.79	***	par_95
FBP5	<---	FBP	0.819	0.094	8.677	***	par_96
Standardized Regression Weights: (X - Default model)
			Estimate
KF	<---	NMB	0.239
KF	<---	BPI	0.085
KF	<---	IC	0.288
KF	<---	TPS	0.057
OSI	<---	KF	0.977
FBP	<---	OSI	0.853
NMB5	<---	NMB	0.624
NMB4	<---	NMB	0.662
NMB3	<---	NMB	0.661
BPI5	<---	BPI	0.758
BPI2	<---	BPI	0.783
BPI3	<---	BPI	0.639
IC4	<---	IC	0.66
IC3	<---	IC	0.665
IC2	<---	IC	0.687
IC1	<---	IC	0.707
TPS5	<---	TPS	0.643
TPS4	<---	TPS	0.626
TPS3	<---	TPS	0.668
TPS2	<---	TPS	0.687
OSI1	<---	OSI	0.591
OSI2	<---	OSI	0.665
OSI3	<---	OSI	0.711
OSI4	<---	OSI	0.749
OSI5	<---	OSI	0.621
KF2	<---	KF	0.488
KF4	<---	KF	0.7
KF5	<---	KF	0.73
FBP1	<---	FBP	0.763
FBP2	<---	FBP	0.66
FBP3	<---	FBP	0.779
FBP4	<---	FBP	0.773
FBP5	<---	FBP	0.714
Covariances: (X - Default model)
			Estimate	S.E.	C.R.	P	Label
NMB	<-->	BPI	0.367	0.078	4.711	***	par_109
NMB	<-->	IC	0.262	0.053	4.958	***	par_110
NMB	<-->	TPS	0.265	0.054	4.944	***	par_111
BPI	<-->	IC	0.37	0.074	5	***	par_112
BPI	<-->	TPS	0.273	0.066	4.11	***	par_113
IC	<-->	TPS	0.186	0.044	4.28	***	par_114
e21	<-->	e22	0.005	0.061	0.084	0.933	par_97
e15	<-->	e17	-0.242	0.058	-4.192	***	par_98
e18	<-->	e19	0.002	0.043	0.045	0.964	par_99
e23	<-->	e24	-0.023	0.053	-0.439	0.661	par_100
e23	<-->	e25	-0.309	0.055	-5.647	***	par_101
e9	<-->	e10	-0.05	0.065	-0.769	0.442	par_102
Correlations: (X - Default model)
			Estimate
NMB	<-->	BPI	0.675
NMB	<-->	IC	0.779
NMB	<-->	TPS	0.825
BPI	<-->	IC	0.662
BPI	<-->	TPS	0.512
IC	<-->	TPS	0.565
e21	<-->	e22	0.009
e15	<-->	e17	-0.387
e18	<-->	e19	0.004
e23	<-->	e24	-0.044
e23	<-->	e25	-0.62
e9	<-->	e10	-0.087
Variances: (X - Default model)
			Estimate	S.E.	C.R.	P	Label
NMB			0.327	0.083	3.919	***	par_221
BPI			0.903	0.179	5.043	***	par_222
IC			0.346	0.081	4.266	***	par_223
TPS			0.315	0.077	4.074	***	par_224
e28			0.108	0.035	3.064	0.002	par_225
e29			0.018	0.031	0.583	0.56	par_226
e30			0.212	0.058	3.667	***	par_227
e1			0.514	0.069	7.454	***	par_228
e2			0.394	0.054	7.326	***	par_229
e3			0.533	0.073	7.332	***	par_230
e4			0.67	0.112	5.972	***	par_231
e5			0.338	0.063	5.401	***	par_232
e6			0.614	0.082	7.453	***	par_233
e7			0.449	0.061	7.331	***	par_234
e8			0.524	0.074	7.111	***	par_235
e9			0.533	0.08	6.671	***	par_236
e10			0.616	0.101	6.108	***	par_237
e11			0.445	0.061	7.295	***	par_238
e12			0.45	0.06	7.501	***	par_239
e13			0.552	0.078	7.037	***	par_240
e14			0.379	0.055	6.862	***	par_241
e15			0.735	0.089	8.282	***	par_242
e16			0.491	0.06	8.198	***	par_243
e17			0.534	0.07	7.664	***	par_244
e18			0.415	0.056	7.431	***	par_245
e19			0.551	0.067	8.28	***	par_246
e20			0.545	0.064	8.574	***	par_247
e21			0.452	0.064	7.107	***	par_248
e22			0.689	0.099	6.973	***	par_249
e23			0.559	0.085	6.575	***	par_250
e24			0.493	0.063	7.868	***	par_251
e25			0.443	0.065	6.809	***	par_252
e26			0.325	0.042	7.758	***	par_253
e27			0.503	0.063	8.039	***	par_254
Squared Multiple Correlations: (X - Default model)
			Estimate
KF			0.364
OSI			0.954
FBP			0.728
FBP5			0.509
FBP4			0.598
FBP3			0.606
FBP2			0.436
FBP1			0.582
KF5			0.533
KF4			0.489
KF2			0.238
OSI5			0.386
OSI4			0.562
OSI3			0.505
OSI2			0.443
OSI1			0.349
TPS2			0.472
TPS3			0.447
TPS4			0.392
TPS5			0.414
IC1			0.5
IC2			0.472
IC3			0.443
IC4			0.435
BPI3			0.409
BPI2			0.613
BPI5			0.574
NMB3			0.436
NMB4			0.438
NMB5			0.389
Matrices (X - Default model)
Implied (for all variables) Covariances (X - Default model)
	TPS	IC	BPI	NMB	KF	OSI	FBP	FBP5	FBP4	FBP3	FBP2	FBP1	KF5	KF4	KF2	OSI5	OSI4	OSI3	OSI2	OSI1	TPS2	TPS3	TPS4	TPS5	IC1	IC2	IC3	IC4	BPI3	BPI2	BPI5	NMB3	NMB4	NMB5
TPS	0.315
IC	0.186	0.346
BPI	0.273	0.37	0.903
NMB	0.265	0.262	0.367	0.327
KF	0.107	0.137	0.183	0.134	0.17
OSI	0.158	0.203	0.272	0.199	0.253	0.394
FBP	0.19	0.244	0.326	0.239	0.304	0.473	0.78
FBP5	0.156	0.199	0.267	0.196	0.249	0.387	0.638	1.026
FBP4	0.15	0.192	0.257	0.188	0.239	0.372	0.614	0.503	0.809
FBP3	0.178	0.228	0.305	0.223	0.284	0.442	0.729	0.597	0.574	1.124
FBP2	0.133	0.17	0.228	0.167	0.212	0.33	0.545	0.446	0.429	0.509	0.874
FBP1	0.19	0.244	0.326	0.239	0.304	0.473	0.78	0.638	0.614	0.42	0.522	1.339
KF5	0.229	0.294	0.393	0.288	0.366	0.544	0.652	0.534	0.514	0.61	0.456	0.652	1.475
KF4	0.17	0.218	0.292	0.214	0.271	0.403	0.484	0.396	0.381	0.452	0.338	0.484	0.589	0.885
KF2	0.107	0.137	0.183	0.134	0.17	0.253	0.304	0.249	0.239	0.284	0.212	0.304	0.366	0.271	0.715
OSI5	0.149	0.19	0.255	0.187	0.237	0.37	0.443	0.363	0.349	0.414	0.31	0.443	0.51	0.378	0.237	0.897
OSI4	0.184	0.236	0.316	0.231	0.294	0.458	0.549	0.45	0.433	0.513	0.384	0.549	0.631	0.468	0.294	0.431	0.946
OSI3	0.186	0.239	0.32	0.234	0.298	0.464	0.556	0.455	0.438	0.52	0.389	0.556	0.64	0.475	0.298	0.435	0.538	1.079
OSI2	0.158	0.202	0.27	0.198	0.252	0.392	0.47	0.385	0.37	0.44	0.329	0.47	0.541	0.401	0.252	0.368	0.455	0.461	0.881
OSI1	0.158	0.203	0.272	0.199	0.253	0.394	0.473	0.387	0.372	0.442	0.33	0.473	0.544	0.403	0.253	0.37	0.458	0.221	0.392	1.129
TPS2	0.327	0.194	0.283	0.275	0.111	0.165	0.198	0.162	0.156	0.185	0.138	0.198	0.238	0.177	0.111	0.154	0.191	0.194	0.164	0.165	0.718
TPS3	0.374	0.222	0.325	0.315	0.127	0.189	0.226	0.185	0.178	0.212	0.158	0.226	0.273	0.202	0.127	0.177	0.219	0.222	0.188	0.189	0.389	0.998
TPS4	0.302	0.179	0.262	0.254	0.102	0.152	0.183	0.15	0.144	0.171	0.128	0.183	0.22	0.163	0.102	0.143	0.177	0.179	0.151	0.152	0.314	0.36	0.74
TPS5	0.315	0.186	0.273	0.265	0.107	0.158	0.19	0.156	0.15	0.178	0.133	0.19	0.229	0.17	0.107	0.149	0.184	0.186	0.158	0.158	0.327	0.374	0.302	0.76
IC1	0.249	0.461	0.494	0.35	0.182	0.271	0.325	0.266	0.256	0.304	0.227	0.325	0.392	0.291	0.182	0.254	0.314	0.319	0.269	0.271	0.258	0.296	0.239	0.249	1.231
IC2	0.219	0.406	0.434	0.308	0.16	0.238	0.286	0.234	0.225	0.267	0.2	0.286	0.345	0.256	0.16	0.223	0.277	0.28	0.237	0.238	0.227	0.261	0.21	0.219	0.492	1.009
IC3	0.205	0.379	0.406	0.287	0.15	0.223	0.267	0.219	0.21	0.25	0.187	0.267	0.322	0.239	0.15	0.209	0.259	0.262	0.221	0.223	0.212	0.244	0.196	0.205	0.506	0.445	0.94
IC4	0.186	0.346	0.37	0.262	0.137	0.203	0.244	0.199	0.192	0.228	0.17	0.244	0.294	0.218	0.137	0.19	0.236	0.239	0.202	0.203	0.194	0.222	0.179	0.186	0.461	0.406	0.379	0.794
BPI3	0.187	0.254	0.619	0.251	0.125	0.186	0.224	0.183	0.176	0.209	0.156	0.224	0.269	0.2	0.125	0.175	0.216	0.219	0.185	0.186	0.194	0.223	0.18	0.187	0.338	0.298	0.278	0.254	1.038
BPI2	0.21	0.285	0.695	0.282	0.141	0.209	0.251	0.205	0.198	0.235	0.175	0.251	0.302	0.224	0.141	0.196	0.243	0.246	0.208	0.209	0.218	0.25	0.202	0.21	0.38	0.334	0.312	0.285	0.476	0.872
BPI5	0.273	0.37	0.903	0.367	0.183	0.272	0.326	0.267	0.257	0.305	0.228	0.326	0.393	0.292	0.183	0.255	0.316	0.32	0.27	0.272	0.283	0.325	0.262	0.273	0.494	0.434	0.406	0.37	0.619	0.695	1.574
NMB3	0.298	0.294	0.412	0.368	0.151	0.224	0.269	0.22	0.212	0.251	0.188	0.269	0.324	0.24	0.151	0.21	0.26	0.263	0.223	0.224	0.309	0.354	0.286	0.298	0.393	0.346	0.323	0.294	0.283	0.317	0.412	0.946
NMB4	0.256	0.254	0.355	0.317	0.13	0.193	0.232	0.19	0.182	0.216	0.162	0.232	0.279	0.207	0.13	0.181	0.224	0.227	0.192	0.193	0.266	0.305	0.246	0.256	0.339	0.298	0.278	0.254	0.244	0.273	0.355	0.356	0.7
NMB5	0.265	0.262	0.367	0.327	0.134	0.199	0.239	0.196	0.188	0.223	0.167	0.239	0.288	0.214	0.134	0.187	0.231	0.234	0.198	0.199	0.275	0.315	0.254	0.265	0.35	0.308	0.287	0.262	0.251	0.282	0.367	0.368	0.317	0.841
Implied (for all variables) Correlations (X - Default model)
	TPS	IC	BPI	NMB	KF	OSI	FBP	FBP5	FBP4	FBP3	FBP2	FBP1	KF5	KF4	KF2	OSI5	OSI4	OSI3	OSI2	OSI1	TPS2	TPS3	TPS4	TPS5	IC1	IC2	IC3	IC4	BPI3	BPI2	BPI5	NMB3	NMB4	NMB5
TPS	1
IC	0.565	1
BPI	0.512	0.662	1
NMB	0.825	0.779	0.675	1
KF	0.461	0.563	0.467	0.568	1
OSI	0.45	0.55	0.456	0.555	0.977	1
FBP	0.384	0.469	0.389	0.473	0.833	0.853	1
FBP5	0.274	0.335	0.277	0.338	0.595	0.609	0.714	1
FBP4	0.297	0.363	0.301	0.366	0.644	0.66	0.773	0.552	1
FBP3	0.299	0.365	0.303	0.368	0.649	0.664	0.779	0.556	0.602	1
FBP2	0.253	0.31	0.257	0.312	0.55	0.563	0.66	0.471	0.51	0.514	1
FBP1	0.293	0.358	0.297	0.361	0.636	0.651	0.763	0.545	0.59	0.343	0.482	1
KF5	0.336	0.411	0.341	0.415	0.73	0.713	0.608	0.434	0.47	0.474	0.402	0.464	1
KF4	0.322	0.394	0.326	0.397	0.7	0.683	0.583	0.416	0.451	0.454	0.385	0.445	0.515	1
KF2	0.225	0.275	0.228	0.277	0.488	0.477	0.407	0.29	0.314	0.317	0.268	0.31	0.356	0.341	1
OSI5	0.28	0.342	0.283	0.345	0.607	0.621	0.53	0.378	0.41	0.413	0.35	0.405	0.443	0.425	0.296	1
OSI4	0.337	0.412	0.341	0.416	0.732	0.749	0.639	0.456	0.494	0.498	0.422	0.488	0.534	0.512	0.357	0.468	1
OSI3	0.32	0.391	0.324	0.394	0.694	0.711	0.606	0.433	0.469	0.472	0.4	0.463	0.507	0.486	0.339	0.442	0.533	1
OSI2	0.299	0.366	0.303	0.369	0.65	0.665	0.568	0.405	0.439	0.442	0.375	0.433	0.474	0.455	0.317	0.413	0.499	0.473	1
OSI1	0.266	0.325	0.269	0.328	0.577	0.591	0.504	0.36	0.39	0.392	0.333	0.385	0.421	0.404	0.282	0.367	0.443	0.201	0.393	1
TPS2	0.687	0.389	0.352	0.567	0.317	0.309	0.264	0.188	0.204	0.205	0.174	0.201	0.231	0.222	0.155	0.192	0.232	0.22	0.206	0.183	1
TPS3	0.668	0.378	0.342	0.552	0.308	0.301	0.257	0.183	0.198	0.2	0.169	0.196	0.225	0.215	0.15	0.187	0.225	0.214	0.2	0.178	0.459	1
TPS4	0.626	0.354	0.321	0.517	0.289	0.282	0.24	0.172	0.186	0.187	0.159	0.184	0.211	0.202	0.141	0.175	0.211	0.2	0.188	0.167	0.43	0.419	1
TPS5	0.643	0.364	0.329	0.531	0.296	0.29	0.247	0.176	0.191	0.192	0.163	0.189	0.216	0.207	0.145	0.18	0.217	0.206	0.193	0.171	0.442	0.43	0.403	1
IC1	0.4	0.707	0.468	0.551	0.398	0.389	0.332	0.237	0.256	0.258	0.219	0.253	0.291	0.278	0.194	0.242	0.291	0.276	0.259	0.23	0.275	0.267	0.25	0.257	1
IC2	0.389	0.687	0.455	0.535	0.387	0.378	0.322	0.23	0.249	0.251	0.213	0.246	0.282	0.271	0.189	0.235	0.283	0.269	0.251	0.223	0.267	0.26	0.243	0.25	0.441	1
IC3	0.376	0.665	0.44	0.518	0.375	0.366	0.312	0.223	0.241	0.243	0.206	0.238	0.273	0.262	0.183	0.227	0.274	0.26	0.243	0.216	0.259	0.251	0.236	0.242	0.47	0.457	1
IC4	0.373	0.66	0.437	0.514	0.371	0.363	0.309	0.221	0.239	0.241	0.204	0.236	0.271	0.26	0.181	0.225	0.272	0.258	0.241	0.214	0.256	0.249	0.234	0.24	0.467	0.453	0.439	1
BPI3	0.327	0.423	0.639	0.431	0.298	0.291	0.249	0.177	0.192	0.193	0.164	0.19	0.218	0.209	0.146	0.181	0.218	0.207	0.194	0.172	0.225	0.219	0.205	0.211	0.299	0.291	0.282	0.279	1
BPI2	0.401	0.518	0.783	0.528	0.365	0.357	0.304	0.217	0.235	0.237	0.201	0.232	0.267	0.255	0.178	0.222	0.267	0.254	0.237	0.211	0.275	0.268	0.251	0.258	0.366	0.356	0.345	0.342	0.501	1
BPI5	0.388	0.502	0.758	0.511	0.353	0.345	0.295	0.21	0.228	0.229	0.194	0.225	0.258	0.247	0.172	0.215	0.259	0.245	0.23	0.204	0.267	0.259	0.243	0.249	0.355	0.345	0.334	0.331	0.484	0.593	1
NMB3	0.545	0.515	0.446	0.661	0.375	0.367	0.313	0.223	0.242	0.243	0.206	0.239	0.274	0.262	0.183	0.228	0.275	0.261	0.244	0.217	0.375	0.364	0.342	0.351	0.364	0.354	0.342	0.34	0.285	0.349	0.338	1
NMB4	0.546	0.516	0.447	0.662	0.376	0.367	0.313	0.224	0.242	0.244	0.207	0.239	0.275	0.263	0.183	0.228	0.275	0.261	0.244	0.217	0.376	0.365	0.342	0.351	0.365	0.354	0.343	0.34	0.286	0.35	0.338	0.437	1
NMB5	0.515	0.486	0.421	0.624	0.354	0.346	0.295	0.211	0.228	0.23	0.195	0.225	0.259	0.248	0.173	0.215	0.259	0.246	0.23	0.204	0.354	0.344	0.322	0.331	0.344	0.334	0.323	0.321	0.269	0.329	0.319	0.412	0.413	1
Implied Covariances (X - Default model)
	FBP5	FBP4	FBP3	FBP2	FBP1	KF5	KF4	KF2	OSI5	OSI4	OSI3	OSI2	OSI1	TPS2	TPS3	TPS4	TPS5	IC1	IC2	IC3	IC4	BPI3	BPI2	BPI5	NMB3	NMB4	NMB5
FBP5	1.026
FBP4	0.503	0.809
FBP3	0.597	0.574	1.124
FBP2	0.446	0.429	0.509	0.874
FBP1	0.638	0.614	0.42	0.522	1.339
KF5	0.534	0.514	0.61	0.456	0.652	1.475
KF4	0.396	0.381	0.452	0.338	0.484	0.589	0.885
KF2	0.249	0.239	0.284	0.212	0.304	0.366	0.271	0.715
OSI5	0.363	0.349	0.414	0.31	0.443	0.51	0.378	0.237	0.897
OSI4	0.45	0.433	0.513	0.384	0.549	0.631	0.468	0.294	0.431	0.946
OSI3	0.455	0.438	0.52	0.389	0.556	0.64	0.475	0.298	0.435	0.538	1.079
OSI2	0.385	0.37	0.44	0.329	0.47	0.541	0.401	0.252	0.368	0.455	0.461	0.881
OSI1	0.387	0.372	0.442	0.33	0.473	0.544	0.403	0.253	0.37	0.458	0.221	0.392	1.129
TPS2	0.162	0.156	0.185	0.138	0.198	0.238	0.177	0.111	0.154	0.191	0.194	0.164	0.165	0.718
TPS3	0.185	0.178	0.212	0.158	0.226	0.273	0.202	0.127	0.177	0.219	0.222	0.188	0.189	0.389	0.998
TPS4	0.15	0.144	0.171	0.128	0.183	0.22	0.163	0.102	0.143	0.177	0.179	0.151	0.152	0.314	0.36	0.74
TPS5	0.156	0.15	0.178	0.133	0.19	0.229	0.17	0.107	0.149	0.184	0.186	0.158	0.158	0.327	0.374	0.302	0.76
IC1	0.266	0.256	0.304	0.227	0.325	0.392	0.291	0.182	0.254	0.314	0.319	0.269	0.271	0.258	0.296	0.239	0.249	1.231
IC2	0.234	0.225	0.267	0.2	0.286	0.345	0.256	0.16	0.223	0.277	0.28	0.237	0.238	0.227	0.261	0.21	0.219	0.492	1.009
IC3	0.219	0.21	0.25	0.187	0.267	0.322	0.239	0.15	0.209	0.259	0.262	0.221	0.223	0.212	0.244	0.196	0.205	0.506	0.445	0.94
IC4	0.199	0.192	0.228	0.17	0.244	0.294	0.218	0.137	0.19	0.236	0.239	0.202	0.203	0.194	0.222	0.179	0.186	0.461	0.406	0.379	0.794
BPI3	0.183	0.176	0.209	0.156	0.224	0.269	0.2	0.125	0.175	0.216	0.219	0.185	0.186	0.194	0.223	0.18	0.187	0.338	0.298	0.278	0.254	1.038
BPI2	0.205	0.198	0.235	0.175	0.251	0.302	0.224	0.141	0.196	0.243	0.246	0.208	0.209	0.218	0.25	0.202	0.21	0.38	0.334	0.312	0.285	0.476	0.872
BPI5	0.267	0.257	0.305	0.228	0.326	0.393	0.292	0.183	0.255	0.316	0.32	0.27	0.272	0.283	0.325	0.262	0.273	0.494	0.434	0.406	0.37	0.619	0.695	1.574
NMB3	0.22	0.212	0.251	0.188	0.269	0.324	0.24	0.151	0.21	0.26	0.263	0.223	0.224	0.309	0.354	0.286	0.298	0.393	0.346	0.323	0.294	0.283	0.317	0.412	0.946
NMB4	0.19	0.182	0.216	0.162	0.232	0.279	0.207	0.13	0.181	0.224	0.227	0.192	0.193	0.266	0.305	0.246	0.256	0.339	0.298	0.278	0.254	0.244	0.273	0.355	0.356	0.7
NMB5	0.196	0.188	0.223	0.167	0.239	0.288	0.214	0.134	0.187	0.231	0.234	0.198	0.199	0.275	0.315	0.254	0.265	0.35	0.308	0.287	0.262	0.251	0.282	0.367	0.368	0.317	0.841
Implied Correlations (X - Default model)
	FBP5	FBP4	FBP3	FBP2	FBP1	KF5	KF4	KF2	OSI5	OSI4	OSI3	OSI2	OSI1	TPS2	TPS3	TPS4	TPS5	IC1	IC2	IC3	IC4	BPI3	BPI2	BPI5	NMB3	NMB4	NMB5
FBP5	1
FBP4	0.552	1
FBP3	0.556	0.602	1
FBP2	0.471	0.51	0.514	1
FBP1	0.545	0.59	0.343	0.482	1
KF5	0.434	0.47	0.474	0.402	0.464	1
KF4	0.416	0.451	0.454	0.385	0.445	0.515	1
KF2	0.29	0.314	0.317	0.268	0.31	0.356	0.341	1
OSI5	0.378	0.41	0.413	0.35	0.405	0.443	0.425	0.296	1
OSI4	0.456	0.494	0.498	0.422	0.488	0.534	0.512	0.357	0.468	1
OSI3	0.433	0.469	0.472	0.4	0.463	0.507	0.486	0.339	0.442	0.533	1
OSI2	0.405	0.439	0.442	0.375	0.433	0.474	0.455	0.317	0.413	0.499	0.473	1
OSI1	0.36	0.39	0.392	0.333	0.385	0.421	0.404	0.282	0.367	0.443	0.201	0.393	1
TPS2	0.188	0.204	0.205	0.174	0.201	0.231	0.222	0.155	0.192	0.232	0.22	0.206	0.183	1
TPS3	0.183	0.198	0.2	0.169	0.196	0.225	0.215	0.15	0.187	0.225	0.214	0.2	0.178	0.459	1
TPS4	0.172	0.186	0.187	0.159	0.184	0.211	0.202	0.141	0.175	0.211	0.2	0.188	0.167	0.43	0.419	1
TPS5	0.176	0.191	0.192	0.163	0.189	0.216	0.207	0.145	0.18	0.217	0.206	0.193	0.171	0.442	0.43	0.403	1
IC1	0.237	0.256	0.258	0.219	0.253	0.291	0.278	0.194	0.242	0.291	0.276	0.259	0.23	0.275	0.267	0.25	0.257	1
IC2	0.23	0.249	0.251	0.213	0.246	0.282	0.271	0.189	0.235	0.283	0.269	0.251	0.223	0.267	0.26	0.243	0.25	0.441	1
IC3	0.223	0.241	0.243	0.206	0.238	0.273	0.262	0.183	0.227	0.274	0.26	0.243	0.216	0.259	0.251	0.236	0.242	0.47	0.457	1
IC4	0.221	0.239	0.241	0.204	0.236	0.271	0.26	0.181	0.225	0.272	0.258	0.241	0.214	0.256	0.249	0.234	0.24	0.467	0.453	0.439	1
BPI3	0.177	0.192	0.193	0.164	0.19	0.218	0.209	0.146	0.181	0.218	0.207	0.194	0.172	0.225	0.219	0.205	0.211	0.299	0.291	0.282	0.279	1
BPI2	0.217	0.235	0.237	0.201	0.232	0.267	0.255	0.178	0.222	0.267	0.254	0.237	0.211	0.275	0.268	0.251	0.258	0.366	0.356	0.345	0.342	0.501	1
BPI5	0.21	0.228	0.229	0.194	0.225	0.258	0.247	0.172	0.215	0.259	0.245	0.23	0.204	0.267	0.259	0.243	0.249	0.355	0.345	0.334	0.331	0.484	0.593	1
NMB3	0.223	0.242	0.243	0.206	0.239	0.274	0.262	0.183	0.228	0.275	0.261	0.244	0.217	0.375	0.364	0.342	0.351	0.364	0.354	0.342	0.34	0.285	0.349	0.338	1
NMB4	0.224	0.242	0.244	0.207	0.239	0.275	0.263	0.183	0.228	0.275	0.261	0.244	0.217	0.376	0.365	0.342	0.351	0.365	0.354	0.343	0.34	0.286	0.35	0.338	0.437	1
NMB5	0.211	0.228	0.23	0.195	0.225	0.259	0.248	0.173	0.215	0.259	0.246	0.23	0.204	0.354	0.344	0.322	0.331	0.344	0.334	0.323	0.321	0.269	0.329	0.319	0.412	0.413	1
Residual Covariances (X - Default model)
	FBP5	FBP4	FBP3	FBP2	FBP1	KF5	KF4	KF2	OSI5	OSI4	OSI3	OSI2	OSI1	TPS2	TPS3	TPS4	TPS5	IC1	IC2	IC3	IC4	BPI3	BPI2	BPI5	NMB3	NMB4	NMB5
FBP5	0
FBP4	-0.027	0
FBP3	0.018	-0.025	0
FBP2	0.067	-0.089	0.022	0
FBP1	-0.047	0.064	-0.001	-0.016	0.001
KF5	0.074	0.117	0.078	0.016	0.011	0
KF4	0.037	0.035	0.061	0.096	-0.01	0	0
KF2	0.034	-0.005	-0.044	0.055	0.018	0	-0.018	0
OSI5	-0.006	-0.079	-0.076	-0.013	0.008	0.031	0.016	0.028	0
OSI4	0.036	0.028	-0.028	-0.038	-0.061	0.013	0	-0.035	0	0
OSI3	0.05	0.03	0.089	-0.054	-0.057	-0.053	-0.066	-0.023	-0.034	0.04	0
OSI2	0.007	-0.036	-0.03	0.088	-0.132	-0.001	0.023	0.084	0.029	-0.052	0.078	0
OSI1	-0.035	-0.045	-0.115	0.011	0.057	-0.03	-0.016	-0.056	0.016	0.1	0	-0.02	0
TPS2	0.029	-0.018	-0.019	0.134	0.126	-0.041	0.016	0.171	0.035	-0.069	-0.058	0.009	-0.045	0
TPS3	0.042	-0.11	0.096	0.04	-0.074	-0.138	0.047	0.098	0.042	-0.142	0.048	-0.029	-0.06	-0.006	0
TPS4	0.019	-0.009	-0.046	0.09	0.145	-0.04	0.088	0.14	0.078	-0.085	-0.045	-0.001	0.054	-0.017	-0.003	0
TPS5	0.02	-0.006	0.041	0.01	0.078	0.021	0.015	0.047	0.083	-0.057	-0.08	-0.059	0	0.034	-0.048	0.034	0
IC1	-0.126	-0.058	-0.053	-0.004	0.194	-0.15	-0.096	-0.071	-0.055	-0.152	-0.189	-0.092	0.167	0.038	-0.038	0.012	-0.003	0
IC2	0.055	-0.028	0.046	0.184	0.097	-0.065	0.059	0.186	0.017	-0.085	-0.025	0.043	-0.004	0.103	-0.005	0.026	-0.028	0	0
IC3	0.148	0.053	0.117	0.111	0.202	0.088	0.063	0.036	0.105	-0.055	0.091	0.064	0.024	0.025	0.004	0.008	-0.034	-0.094	0.023	0
IC4	-0.028	0.083	0.085	0.094	0.087	-0.015	-0.007	-0.056	-0.008	-0.06	-0.052	-0.056	0.01	-0.008	-0.03	-0.073	-0.047	0.106	-0.061	0.026	0
BPI3	-0.071	0.011	0.13	0.014	0.122	0.13	0.062	-0.039	0.121	0.006	0.102	-0.057	0.006	-0.047	0.06	-0.024	0.025	-0.021	-0.021	0.113	0.065	0
BPI2	-0.14	-0.205	-0.126	0.05	0.008	-0.143	0.047	-0.034	0.014	-0.131	-0.077	-0.042	-0.042	0.03	0.025	-0.03	-0.067	0.017	0.104	0.001	-0.055	-0.006	0
BPI5	0.04	-0.053	-0.029	0.1	0.039	0.065	0.042	0.096	0.09	0.029	0.071	0.01	0.109	0.01	0.066	0.03	-0.052	-0.088	0.029	-0.023	-0.13	-0.03	0.019	0
NMB3	-0.052	-0.118	-0.022	-0.045	0.036	-0.049	-0.093	-0.004	0.003	-0.115	0.026	-0.033	-0.096	-0.035	0.13	-0.044	-0.049	0.056	-0.027	0.043	-0.022	0.119	0.032	0.072	0
NMB4	0.119	-0.01	0.031	0.1	0.09	-0.034	0.026	0.084	0.027	-0.035	-0.06	-0.005	0.021	0.018	-0.015	0.043	0.014	0.07	-0.016	-0.018	-0.003	-0.107	-0.058	0.031	-0.045	0
NMB5	0.111	-0.038	0.028	0.019	0.066	0.001	0.016	0.135	0.156	-0.036	0.048	0.061	0.006	-0.047	0.037	-0.043	-0.008	-0.022	0.029	-0.026	-0.082	0.074	-0.034	-0.055	0.023	0.029	0
Standardized Residual Covariances (X - Default model)
	FBP5	FBP4	FBP3	FBP2	FBP1	KF5	KF4	KF2	OSI5	OSI4	OSI3	OSI2	OSI1	TPS2	TPS3	TPS4	TPS5	IC1	IC2	IC3	IC4	BPI3	BPI2	BPI5	NMB3	NMB4	NMB5
FBP5	0
FBP4	-0.332	0
FBP3	0.186	-0.284	0
FBP2	0.818	-1.205	0.256	0
FBP1	-0.452	0.678	-0.01	-0.166	0.01
KF5	0.703	1.235	0.698	0.163	0.09	0
KF4	0.462	0.483	0.709	1.297	-0.111	0	0
KF2	0.485	-0.076	-0.599	0.851	0.229	0.001	-0.267	0
OSI5	-0.076	-1.093	-0.89	-0.176	0.088	0.309	0.213	0.421	0
OSI4	0.425	0.364	-0.305	-0.487	-0.617	0.126	-0.005	-0.511	0	0
OSI3	0.551	0.376	0.934	-0.657	-0.544	-0.48	-0.771	-0.321	-0.407	0.444	0
OSI2	0.083	-0.503	-0.345	1.193	-1.422	-0.011	0.297	1.282	0.385	-0.654	0.917	0
OSI1	-0.392	-0.563	-1.206	0.138	0.546	-0.273	-0.186	-0.76	0.193	1.125	0	-0.24	0
TPS2	0.416	-0.289	-0.262	2.115	1.601	-0.5	0.249	2.994	0.549	-1.038	-0.824	0.145	-0.628	0
TPS3	0.524	-1.531	1.13	0.531	-0.805	-1.417	0.628	1.465	0.55	-1.81	0.578	-0.386	-0.708	-0.077	0
TPS4	0.268	-0.144	-0.625	1.411	1.83	-0.473	1.356	2.43	1.199	-1.264	-0.631	-0.019	0.74	-0.267	-0.036	0
TPS5	0.284	-0.093	0.553	0.159	0.963	0.242	0.234	0.804	1.26	-0.831	-1.102	-0.898	0	0.542	-0.64	0.532	0
IC1	-1.39	-0.718	-0.56	-0.047	1.866	-1.365	-1.128	-0.943	-0.644	-1.722	-2.012	-1.092	1.762	0.496	-0.418	0.157	-0.039	0
IC2	0.664	-0.379	0.531	2.433	1.036	-0.648	0.773	2.745	0.22	-1.071	-0.289	0.566	-0.05	1.487	-0.059	0.374	-0.402	0	0
IC3	1.874	0.759	1.409	1.52	2.235	0.913	0.844	0.557	1.416	-0.721	1.114	0.873	0.292	0.371	0.056	0.114	-0.502	-1.004	0.274	0
IC4	-0.381	1.279	1.115	1.407	1.049	-0.168	-0.098	-0.924	-0.125	-0.85	-0.694	-0.835	0.138	-0.124	-0.419	-1.176	-0.753	1.238	-0.793	0.344	0
BPI3	-0.868	0.153	1.499	0.179	1.294	1.307	0.806	-0.574	1.567	0.069	1.198	-0.751	0.07	-0.675	0.737	-0.338	0.357	-0.221	-0.256	1.404	0.882	0
BPI2	-1.839	-3.017	-1.576	0.719	0.092	-1.555	0.655	-0.542	0.201	-1.767	-0.974	-0.591	-0.531	0.462	0.323	-0.462	-1.021	0.199	1.325	0.02	-0.797	-0.069	0
BPI5	0.392	-0.586	-0.267	1.068	0.331	0.524	0.438	1.139	0.939	0.292	0.673	0.104	1.024	0.118	0.649	0.34	-0.584	-0.757	0.276	-0.231	-1.4	-0.268	0.177	0
NMB3	-0.655	-1.666	-0.261	-0.614	0.4	-0.507	-1.253	-0.062	0.04	-1.486	0.319	-0.441	-1.15	-0.505	1.603	-0.627	-0.688	0.616	-0.337	0.543	-0.3	1.464	0.429	0.708	0
NMB4	1.743	-0.159	0.428	1.589	1.147	-0.407	0.411	1.49	0.422	-0.521	-0.845	-0.074	0.293	0.307	-0.217	0.72	0.226	0.902	-0.235	-0.26	-0.046	-1.533	-0.898	0.35	-0.648	0
NMB5	1.491	-0.572	0.36	0.273	0.772	0.006	0.224	2.185	2.238	-0.491	0.626	0.876	0.079	-0.732	0.492	-0.66	-0.119	-0.265	0.379	-0.349	-1.216	0.971	-0.485	-0.578	0.305	0.447	0
Factor Score Weights (X - Default model)
	FBP5	FBP4	FBP3	FBP2	FBP1	KF5	KF4	KF2	OSI5	OSI4	OSI3	OSI2	OSI1	TPS2	TPS3	TPS4	TPS5	IC1	IC2	IC3	IC4	BPI3	BPI2	BPI5	NMB3	NMB4	NMB5
TPS	0.001	0.001	0.002	0.001	0.002	0.004	0.005	0.002	0.003	0.004	0.005	0.003	0.004	0.17	0.134	0.132	0.139	0.007	0.007	0.006	0.007	0.006	0.011	0.007	0.054	0.063	0.05
IC	0.001	0.002	0.005	0.001	0.004	0.008	0.009	0.005	0.005	0.008	0.01	0.006	0.007	0.008	0.006	0.006	0.007	0.138	0.142	0.123	0.13	0.017	0.035	0.023	0.036	0.042	0.033
BPI	0.001	0.002	0.004	0.001	0.003	0.007	0.007	0.004	0.004	0.007	0.008	0.005	0.006	0.014	0.011	0.011	0.011	0.036	0.037	0.032	0.034	0.187	0.381	0.249	0.035	0.041	0.033
NMB	0.001	0.002	0.005	0.001	0.004	0.008	0.009	0.005	0.005	0.008	0.009	0.006	0.007	0.07	0.055	0.055	0.058	0.041	0.042	0.036	0.038	0.019	0.038	0.025	0.115	0.134	0.106
KF	0.01	0.015	0.034	0.01	0.03	0.058	0.066	0.035	0.036	0.059	0.07	0.043	0.052	0.004	0.003	0.003	0.003	0.006	0.006	0.006	0.006	0.002	0.005	0.003	0.005	0.006	0.005
OSI	0.018	0.026	0.06	0.018	0.054	0.065	0.073	0.039	0.063	0.103	0.123	0.075	0.091	0.004	0.003	0.003	0.003	0.007	0.007	0.006	0.007	0.003	0.005	0.004	0.006	0.007	0.005
FBP	0.09	0.134	0.306	0.091	0.272	0.019	0.022	0.011	0.018	0.03	0.036	0.022	0.027	0.001	0.001	0.001	0.001	0.002	0.002	0.002	0.002	0.001	0.002	0.001	0.002	0.002	0.002
Total Effects (X - Default model)
	TPS	IC	BPI	NMB	KF	OSI	FBP
KF	0.042	0.202	0.037	0.172	0	0	0
OSI	0.062	0.3	0.055	0.256	1.486	0	0
FBP	0.075	0.36	0.066	0.307	1.783	1.2	0
FBP5	0.061	0.295	0.054	0.251	1.46	0.982	0.819
FBP4	0.059	0.284	0.052	0.242	1.404	0.945	0.788
FBP3	0.07	0.337	0.062	0.287	1.667	1.122	0.935
FBP2	0.052	0.252	0.046	0.215	1.246	0.839	0.699
FBP1	0.075	0.36	0.066	0.307	1.783	1.2	1
KF5	0.09	0.434	0.08	0.37	2.149	0	0
KF4	0.067	0.322	0.059	0.275	1.594	0	0
KF2	0.042	0.202	0.037	0.172	1	0	0
OSI5	0.059	0.282	0.052	0.24	1.393	0.938	0
OSI4	0.073	0.349	0.064	0.297	1.726	1.161	0
OSI3	0.073	0.353	0.065	0.301	1.748	1.176	0
OSI2	0.062	0.299	0.055	0.255	1.478	0.995	0
OSI1	0.062	0.3	0.055	0.256	1.486	1	0
TPS2	1.039	0	0	0	0	0	0
TPS3	1.191	0	0	0	0	0	0
TPS4	0.96	0	0	0	0	0	0
TPS5	1	0	0	0	0	0	0
IC1	0	1.334	0	0	0	0	0
IC2	0	1.174	0	0	0	0	0
IC3	0	1.097	0	0	0	0	0
IC4	0	1	0	0	0	0	0
BPI3	0	0	0.685	0	0	0	0
BPI2	0	0	0.769	0	0	0	0
BPI5	0	0	1	0	0	0	0
NMB3	0	0	0	1.124	0	0	0
NMB4	0	0	0	0.969	0	0	0
NMB5	0	0	0	1	0	0	0
Standardized Total Effects (X - Default model)
	TPS	IC	BPI	NMB	KF	OSI	FBP
KF	0.057	0.288	0.085	0.239	0	0	0
OSI	0.056	0.281	0.083	0.233	0.977	0	0
FBP	0.048	0.24	0.071	0.199	0.833	0.853	0
FBP5	0.034	0.171	0.051	0.142	0.595	0.609	0.714
FBP4	0.037	0.186	0.055	0.154	0.644	0.66	0.773
FBP3	0.037	0.187	0.055	0.155	0.649	0.664	0.779
FBP2	0.031	0.158	0.047	0.131	0.55	0.563	0.66
FBP1	0.036	0.183	0.054	0.152	0.636	0.651	0.763
KF5	0.042	0.21	0.062	0.174	0.73	0	0
KF4	0.04	0.201	0.06	0.167	0.7	0	0
KF2	0.028	0.141	0.042	0.117	0.488	0	0
OSI5	0.035	0.175	0.052	0.145	0.607	0.621	0
OSI4	0.042	0.211	0.063	0.175	0.732	0.749	0
OSI3	0.04	0.2	0.059	0.166	0.694	0.711	0
OSI2	0.037	0.187	0.056	0.155	0.65	0.665	0
OSI1	0.033	0.166	0.049	0.138	0.577	0.591	0
TPS2	0.687	0	0	0	0	0	0
TPS3	0.668	0	0	0	0	0	0
TPS4	0.626	0	0	0	0	0	0
TPS5	0.643	0	0	0	0	0	0
IC1	0	0.707	0	0	0	0	0
IC2	0	0.687	0	0	0	0	0
IC3	0	0.665	0	0	0	0	0
IC4	0	0.66	0	0	0	0	0
BPI3	0	0	0.639	0	0	0	0
BPI2	0	0	0.783	0	0	0	0
BPI5	0	0	0.758	0	0	0	0
NMB3	0	0	0	0.661	0	0	0
NMB4	0	0	0	0.662	0	0	0
NMB5	0	0	0	0.624	0	0	0
Direct Effects (X - Default model)
	TPS	IC	BPI	NMB	KF	OSI	FBP
KF	0.042	0.202	0.037	0.172	0	0	0
OSI	0	0	0	0	1.486	0	0
FBP	0	0	0	0	0	1.2	0
FBP5	0	0	0	0	0	0	0.819
FBP4	0	0	0	0	0	0	0.788
FBP3	0	0	0	0	0	0	0.935
FBP2	0	0	0	0	0	0	0.699
FBP1	0	0	0	0	0	0	1
KF5	0	0	0	0	2.149	0	0
KF4	0	0	0	0	1.594	0	0
KF2	0	0	0	0	1	0	0
OSI5	0	0	0	0	0	0.938	0
OSI4	0	0	0	0	0	1.161	0
OSI3	0	0	0	0	0	1.176	0
OSI2	0	0	0	0	0	0.995	0
OSI1	0	0	0	0	0	1	0
TPS2	1.039	0	0	0	0	0	0
TPS3	1.191	0	0	0	0	0	0
TPS4	0.96	0	0	0	0	0	0
TPS5	1	0	0	0	0	0	0
IC1	0	1.334	0	0	0	0	0
IC2	0	1.174	0	0	0	0	0
IC3	0	1.097	0	0	0	0	0
IC4	0	1	0	0	0	0	0
BPI3	0	0	0.685	0	0	0	0
BPI2	0	0	0.769	0	0	0	0
BPI5	0	0	1	0	0	0	0
NMB3	0	0	0	1.124	0	0	0
NMB4	0	0	0	0.969	0	0	0
NMB5	0	0	0	1	0	0	0
Standardized Direct Effects (X - Default model)
	TPS	IC	BPI	NMB	KF	OSI	FBP
KF	0.057	0.288	0.085	0.239	0	0	0
OSI	0	0	0	0	0.977	0	0
FBP	0	0	0	0	0	0.853	0
FBP5	0	0	0	0	0	0	0.714
FBP4	0	0	0	0	0	0	0.773
FBP3	0	0	0	0	0	0	0.779
FBP2	0	0	0	0	0	0	0.66
FBP1	0	0	0	0	0	0	0.763
KF5	0	0	0	0	0.73	0	0
KF4	0	0	0	0	0.7	0	0
KF2	0	0	0	0	0.488	0	0
OSI5	0	0	0	0	0	0.621	0
OSI4	0	0	0	0	0	0.749	0
OSI3	0	0	0	0	0	0.711	0
OSI2	0	0	0	0	0	0.665	0
OSI1	0	0	0	0	0	0.591	0
TPS2	0.687	0	0	0	0	0	0
TPS3	0.668	0	0	0	0	0	0
TPS4	0.626	0	0	0	0	0	0
TPS5	0.643	0	0	0	0	0	0
IC1	0	0.707	0	0	0	0	0
IC2	0	0.687	0	0	0	0	0
IC3	0	0.665	0	0	0	0	0
IC4	0	0.66	0	0	0	0	0
BPI3	0	0	0.639	0	0	0	0
BPI2	0	0	0.783	0	0	0	0
BPI5	0	0	0.758	0	0	0	0
NMB3	0	0	0	0.661	0	0	0
NMB4	0	0	0	0.662	0	0	0
NMB5	0	0	0	0.624	0	0	0
Indirect Effects (X - Default model)
	TPS	IC	BPI	NMB	KF	OSI	FBP
KF	0	0	0	0	0	0	0
OSI	0.062	0.3	0.055	0.256	0	0	0
FBP	0.075	0.36	0.066	0.307	1.783	0	0
FBP5	0.061	0.295	0.054	0.251	1.46	0.982	0
FBP4	0.059	0.284	0.052	0.242	1.404	0.945	0
FBP3	0.07	0.337	0.062	0.287	1.667	1.122	0
FBP2	0.052	0.252	0.046	0.215	1.246	0.839	0
FBP1	0.075	0.36	0.066	0.307	1.783	1.2	0
KF5	0.09	0.434	0.08	0.37	0	0	0
KF4	0.067	0.322	0.059	0.275	0	0	0
KF2	0.042	0.202	0.037	0.172	0	0	0
OSI5	0.059	0.282	0.052	0.24	1.393	0	0
OSI4	0.073	0.349	0.064	0.297	1.726	0	0
OSI3	0.073	0.353	0.065	0.301	1.748	0	0
OSI2	0.062	0.299	0.055	0.255	1.478	0	0
OSI1	0.062	0.3	0.055	0.256	1.486	0	0
TPS2	0	0	0	0	0	0	0
TPS3	0	0	0	0	0	0	0
TPS4	0	0	0	0	0	0	0
TPS5	0	0	0	0	0	0	0
IC1	0	0	0	0	0	0	0
IC2	0	0	0	0	0	0	0
IC3	0	0	0	0	0	0	0
IC4	0	0	0	0	0	0	0
BPI3	0	0	0	0	0	0	0
BPI2	0	0	0	0	0	0	0
BPI5	0	0	0	0	0	0	0
NMB3	0	0	0	0	0	0	0
NMB4	0	0	0	0	0	0	0
NMB5	0	0	0	0	0	0	0
Standardized Indirect Effects (X - Default model)
	TPS	IC	BPI	NMB	KF	OSI	FBP
KF	0	0	0	0	0	0	0
OSI	0.056	0.281	0.083	0.233	0	0	0
FBP	0.048	0.24	0.071	0.199	0.833	0	0
FBP5	0.034	0.171	0.051	0.142	0.595	0.609	0
FBP4	0.037	0.186	0.055	0.154	0.644	0.66	0
FBP3	0.037	0.187	0.055	0.155	0.649	0.664	0
FBP2	0.031	0.158	0.047	0.131	0.55	0.563	0
FBP1	0.036	0.183	0.054	0.152	0.636	0.651	0
KF5	0.042	0.21	0.062	0.174	0	0	0
KF4	0.04	0.201	0.06	0.167	0	0	0
KF2	0.028	0.141	0.042	0.117	0	0	0
OSI5	0.035	0.175	0.052	0.145	0.607	0	0
OSI4	0.042	0.211	0.063	0.175	0.732	0	0
OSI3	0.04	0.2	0.059	0.166	0.694	0	0
OSI2	0.037	0.187	0.056	0.155	0.65	0	0
OSI1	0.033	0.166	0.049	0.138	0.577	0	0
TPS2	0	0	0	0	0	0	0
TPS3	0	0	0	0	0	0	0
TPS4	0	0	0	0	0	0	0
TPS5	0	0	0	0	0	0	0
IC1	0	0	0	0	0	0	0
IC2	0	0	0	0	0	0	0
IC3	0	0	0	0	0	0	0
IC4	0	0	0	0	0	0	0
BPI3	0	0	0	0	0	0	0
BPI2	0	0	0	0	0	0	0
BPI5	0	0	0	0	0	0	0
NMB3	0	0	0	0	0	0	0
NMB4	0	0	0	0	0	0	0
NMB5	0	0	0	0	0	0	0
Estimates (B - Default model)
Scalar Estimates (B - Default model)
Maximum Likelihood Estimates
Regression Weights: (B - Default model)
			Estimate	S.E.	C.R.	P	Label
KF	<---	NMB	-0.022	0.108	-0.208	0.835	par_141
KF	<---	BPI	0.297	0.15	1.982	0.047	par_142
KF	<---	IC	0.092	0.085	1.077	0.282	par_143
KF	<---	TPS	0.253	0.113	2.236	0.025	par_144
OSI	<---	KF	0.1	0.146	0.687	0.492	par_145
FBP	<---	OSI	0.191	0.113	1.681	0.093	par_146
NMB5	<---	NMB	1
NMB4	<---	NMB	0.936	0.138	6.79	***	par_115
NMB3	<---	NMB	1.048	0.151	6.948	***	par_116
BPI5	<---	BPI	1
BPI2	<---	BPI	0.891	0.219	4.074	***	par_117
BPI3	<---	BPI	0.881	0.232	3.792	***	par_118
IC4	<---	IC	1
IC3	<---	IC	1.108	0.112	9.907	***	par_119
IC2	<---	IC	1.15	0.116	9.871	***	par_120
IC1	<---	IC	0.965	0.113	8.569	***	par_121
TPS5	<---	TPS	1
TPS4	<---	TPS	0.926	0.09	10.301	***	par_122
TPS3	<---	TPS	0.984	0.099	9.951	***	par_123
TPS2	<---	TPS	0.749	0.098	7.627	***	par_124
OSI1	<---	OSI	1
OSI2	<---	OSI	0.89	0.163	5.468	***	par_125
OSI3	<---	OSI	1.058	0.2	5.294	***	par_126
OSI4	<---	OSI	0.987	0.194	5.095	***	par_127
OSI5	<---	OSI	0.867	0.166	5.232	***	par_128
KF2	<---	KF	1
KF4	<---	KF	1.221	0.364	3.354	***	par_129
KF5	<---	KF	0.672	0.281	2.391	0.017	par_130
FBP1	<---	FBP	1
FBP2	<---	FBP	1.079	0.137	7.867	***	par_131
FBP3	<---	FBP	1.09	0.176	6.189	***	par_132
FBP4	<---	FBP	1.005	0.152	6.631	***	par_133
FBP5	<---	FBP	1.247	0.176	7.089	***	par_134
Standardized Regression Weights: (B - Default model)
			Estimate
KF	<---	NMB	-0.025
KF	<---	BPI	0.313
KF	<---	IC	0.132
KF	<---	TPS	0.31
OSI	<---	KF	0.083
FBP	<---	OSI	0.194
NMB5	<---	NMB	0.8
NMB4	<---	NMB	0.731
NMB3	<---	NMB	0.786
BPI5	<---	BPI	0.655
BPI2	<---	BPI	0.652
BPI3	<---	BPI	0.616
IC4	<---	IC	0.816
IC3	<---	IC	0.884
IC2	<---	IC	0.868
IC1	<---	IC	0.767
TPS5	<---	TPS	0.844
TPS4	<---	TPS	0.847
TPS3	<---	TPS	0.838
TPS2	<---	TPS	0.703
OSI1	<---	OSI	0.709
OSI2	<---	OSI	0.65
OSI3	<---	OSI	0.826
OSI4	<---	OSI	0.733
OSI5	<---	OSI	0.695
KF2	<---	KF	0.769
KF4	<---	KF	0.839
KF5	<---	KF	0.331
FBP1	<---	FBP	0.662
FBP2	<---	FBP	0.726
FBP3	<---	FBP	0.763
FBP4	<---	FBP	0.777
FBP5	<---	FBP	0.879
Covariances: (B - Default model)
			Estimate	S.E.	C.R.	P	Label
NMB	<-->	BPI	0.024	0.051	0.473	0.636	par_147
NMB	<-->	IC	-0.046	0.059	-0.775	0.438	par_148
NMB	<-->	TPS	0.065	0.052	1.261	0.207	par_149
BPI	<-->	IC	0.134	0.065	2.077	0.038	par_150
BPI	<-->	TPS	-0.094	0.057	-1.649	0.099	par_151
IC	<-->	TPS	0.046	0.062	0.738	0.46	par_152
e21	<-->	e22	-0.001	0.094	-0.013	0.99	par_135
e15	<-->	e17	-0.226	0.066	-3.398	***	par_136
e18	<-->	e19	0.145	0.059	2.475	0.013	par_137
e23	<-->	e24	0.184	0.068	2.694	0.007	par_138
e23	<-->	e25	-0.081	0.051	-1.59	0.112	par_139
e9	<-->	e10	0.084	0.059	1.417	0.156	par_140
Correlations: (B - Default model)
			Estimate
NMB	<-->	BPI	0.063
NMB	<-->	IC	-0.088
NMB	<-->	TPS	0.147
BPI	<-->	IC	0.273
BPI	<-->	TPS	-0.224
IC	<-->	TPS	0.081
e21	<-->	e22	-0.002
e15	<-->	e17	-0.667
e18	<-->	e19	0.375
e23	<-->	e24	0.348
e23	<-->	e25	-0.169
e9	<-->	e10	0.236
Variances: (B - Default model)
			Estimate	S.E.	C.R.	P	Label
NMB			0.4	0.092	4.342	***	par_255
BPI			0.359	0.127	2.817	0.005	par_256
IC			0.672	0.138	4.875	***	par_257
TPS			0.488	0.095	5.149	***	par_258
e28			0.261	0.095	2.742	0.006	par_259
e29			0.469	0.142	3.311	***	par_260
e30			0.439	0.124	3.556	***	par_261
e1			0.225	0.055	4.108	***	par_262
e2			0.305	0.058	5.252	***	par_263
e3			0.272	0.063	4.339	***	par_264
e4			0.477	0.108	4.43	***	par_265
e5			0.385	0.083	4.669	***	par_266
e6			0.456	0.091	4.989	***	par_267
e7			0.338	0.063	5.375	***	par_268
e8			0.231	0.061	3.824	***	par_269
e9			0.291	0.065	4.464	***	par_270
e10			0.438	0.084	5.237	***	par_271
e11			0.197	0.039	4.994	***	par_272
e12			0.164	0.034	4.804	***	par_273
e13			0.201	0.041	4.937	***	par_274
e14			0.28	0.045	6.291	***	par_275
e15			0.467	0.108	4.311	***	par_276
e16			0.512	0.081	6.31	***	par_277
e17			0.245	0.074	3.337	***	par_278
e18			0.395	0.077	5.149	***	par_279
e19			0.38	0.065	5.868	***	par_280
e20			0.224	0.096	2.324	0.02	par_281
e21			0.204	0.142	1.439	0.15	par_282
e22			1.192	0.179	6.65	***	par_283
e23			0.584	0.095	6.172	***	par_284
e24			0.478	0.079	6.069	***	par_285
e25			0.389	0.068	5.69	***	par_286
e26			0.303	0.052	5.819	***	par_287
e27			0.209	0.054	3.856	***	par_288
Squared Multiple Correlations: (B - Default model)
			Estimate
KF			0.195
OSI			0.007
FBP			0.038
FBP5			0.773
FBP4			0.604
FBP3			0.582
FBP2			0.526
FBP1			0.439
KF5			0.109
KF4			0.704
KF2			0.591
OSI5			0.483
OSI4			0.538
OSI3			0.683
OSI2			0.422
OSI1			0.503
TPS2			0.495
TPS3			0.702
TPS4			0.718
TPS5			0.713
IC1			0.588
IC2			0.753
IC3			0.781
IC4			0.665
BPI3			0.379
BPI2			0.425
BPI5			0.429
NMB3			0.618
NMB4			0.535
NMB5			0.64
Matrices (B - Default model)
Implied (for all variables) Covariances (B - Default model)
	TPS	IC	BPI	NMB	KF	OSI	FBP	FBP5	FBP4	FBP3	FBP2	FBP1	KF5	KF4	KF2	OSI5	OSI4	OSI3	OSI2	OSI1	TPS2	TPS3	TPS4	TPS5	IC1	IC2	IC3	IC4	BPI3	BPI2	BPI5	NMB3	NMB4	NMB5
TPS	0.488
IC	0.046	0.672
BPI	-0.094	0.134	0.359
NMB	0.065	-0.046	0.024	0.4
KF	0.098	0.114	0.095	0.01	0.324
OSI	0.01	0.011	0.01	0.001	0.033	0.472
FBP	0.002	0.002	0.002	0	0.006	0.09	0.456
FBP5	0.002	0.003	0.002	0	0.008	0.112	0.569	0.919
FBP4	0.002	0.002	0.002	0	0.006	0.09	0.459	0.572	0.764
FBP3	0.002	0.002	0.002	0	0.007	0.098	0.497	0.621	0.5	0.932
FBP2	0.002	0.002	0.002	0	0.007	0.097	0.492	0.614	0.495	0.537	1.009
FBP1	0.002	0.002	0.002	0	0.006	0.09	0.456	0.569	0.459	0.417	0.676	1.041
KF5	0.066	0.077	0.064	0.007	0.218	0.022	0.004	0.005	0.004	0.005	0.004	0.004	1.339
KF4	0.12	0.14	0.116	0.013	0.396	0.04	0.008	0.009	0.008	0.008	0.008	0.008	0.265	0.687
KF2	0.098	0.114	0.095	0.01	0.324	0.033	0.006	0.008	0.006	0.007	0.007	0.006	0.218	0.396	0.548
OSI5	0.009	0.01	0.008	0.001	0.028	0.41	0.078	0.097	0.078	0.085	0.084	0.078	0.019	0.034	0.028	0.735
OSI4	0.01	0.011	0.009	0.001	0.032	0.466	0.089	0.111	0.089	0.097	0.096	0.089	0.022	0.039	0.032	0.549	0.855
OSI3	0.01	0.012	0.01	0.001	0.034	0.499	0.095	0.119	0.096	0.104	0.103	0.095	0.023	0.042	0.034	0.433	0.493	0.774
OSI2	0.009	0.01	0.008	0.001	0.029	0.42	0.08	0.1	0.081	0.087	0.086	0.08	0.019	0.035	0.029	0.364	0.415	0.445	0.886
OSI1	0.01	0.011	0.01	0.001	0.033	0.472	0.09	0.112	0.09	0.098	0.097	0.09	0.022	0.04	0.033	0.41	0.466	0.274	0.42	0.94
TPS2	0.366	0.035	-0.07	0.049	0.074	0.007	0.001	0.002	0.001	0.002	0.002	0.001	0.05	0.09	0.074	0.006	0.007	0.008	0.007	0.007	0.554
TPS3	0.481	0.045	-0.092	0.064	0.097	0.01	0.002	0.002	0.002	0.002	0.002	0.002	0.065	0.118	0.097	0.008	0.01	0.01	0.009	0.01	0.36	0.674
TPS4	0.452	0.043	-0.087	0.06	0.091	0.009	0.002	0.002	0.002	0.002	0.002	0.002	0.061	0.111	0.091	0.008	0.009	0.01	0.008	0.009	0.339	0.445	0.583
TPS5	0.488	0.046	-0.094	0.065	0.098	0.01	0.002	0.002	0.002	0.002	0.002	0.002	0.066	0.12	0.098	0.009	0.01	0.01	0.009	0.01	0.366	0.481	0.452	0.685
IC1	0.045	0.648	0.13	-0.044	0.11	0.011	0.002	0.003	0.002	0.002	0.002	0.002	0.074	0.135	0.11	0.01	0.011	0.012	0.01	0.011	0.033	0.044	0.041	0.045	1.064
IC2	0.053	0.773	0.154	-0.053	0.131	0.013	0.003	0.003	0.003	0.003	0.003	0.003	0.088	0.161	0.131	0.011	0.013	0.014	0.012	0.013	0.04	0.052	0.049	0.053	0.83	1.179
IC3	0.051	0.744	0.149	-0.051	0.127	0.013	0.002	0.003	0.002	0.003	0.003	0.002	0.085	0.155	0.127	0.011	0.013	0.013	0.011	0.013	0.038	0.05	0.047	0.051	0.718	0.856	1.056
IC4	0.046	0.672	0.134	-0.046	0.114	0.011	0.002	0.003	0.002	0.002	0.002	0.002	0.077	0.14	0.114	0.01	0.011	0.012	0.01	0.011	0.035	0.045	0.043	0.046	0.648	0.773	0.744	1.01
BPI3	-0.083	0.118	0.316	0.021	0.083	0.008	0.002	0.002	0.002	0.002	0.002	0.002	0.056	0.102	0.083	0.007	0.008	0.009	0.007	0.008	-0.062	-0.081	-0.076	-0.083	0.114	0.136	0.131	0.118	0.734
BPI2	-0.084	0.12	0.32	0.021	0.084	0.008	0.002	0.002	0.002	0.002	0.002	0.002	0.057	0.103	0.084	0.007	0.008	0.009	0.008	0.008	-0.063	-0.082	-0.077	-0.084	0.115	0.138	0.133	0.12	0.282	0.67
BPI5	-0.094	0.134	0.359	0.024	0.095	0.01	0.002	0.002	0.002	0.002	0.002	0.002	0.064	0.116	0.095	0.008	0.009	0.01	0.008	0.01	-0.07	-0.092	-0.087	-0.094	0.13	0.154	0.149	0.134	0.316	0.32	0.836
NMB3	0.068	-0.048	0.025	0.419	0.011	0.001	0	0	0	0	0	0	0.007	0.013	0.011	0.001	0.001	0.001	0.001	0.001	0.051	0.067	0.063	0.068	-0.046	-0.055	-0.053	-0.048	0.022	0.022	0.025	0.711
NMB4	0.061	-0.043	0.022	0.374	0.01	0.001	0	0	0	0	0	0	0.007	0.012	0.01	0.001	0.001	0.001	0.001	0.001	0.046	0.06	0.056	0.061	-0.041	-0.049	-0.048	-0.043	0.02	0.02	0.022	0.393	0.655
NMB5	0.065	-0.046	0.024	0.4	0.01	0.001	0	0	0	0	0	0	0.007	0.013	0.01	0.001	0.001	0.001	0.001	0.001	0.049	0.064	0.06	0.065	-0.044	-0.053	-0.051	-0.046	0.021	0.021	0.024	0.419	0.374	0.625
Implied (for all variables) Correlations (B - Default model)
	TPS	IC	BPI	NMB	KF	OSI	FBP	FBP5	FBP4	FBP3	FBP2	FBP1	KF5	KF4	KF2	OSI5	OSI4	OSI3	OSI2	OSI1	TPS2	TPS3	TPS4	TPS5	IC1	IC2	IC3	IC4	BPI3	BPI2	BPI5	NMB3	NMB4	NMB5
TPS	1
IC	0.081	1
BPI	-0.224	0.273	1
NMB	0.147	-0.088	0.063	1
KF	0.247	0.245	0.278	0.029	1
OSI	0.021	0.02	0.023	0.002	0.083	1
FBP	0.004	0.004	0.004	0	0.016	0.194	1
FBP5	0.004	0.003	0.004	0	0.014	0.17	0.879	1
FBP4	0.003	0.003	0.003	0	0.013	0.151	0.777	0.683	1
FBP3	0.003	0.003	0.003	0	0.012	0.148	0.763	0.671	0.593	1
FBP2	0.003	0.003	0.003	0	0.012	0.141	0.726	0.638	0.564	0.554	1
FBP1	0.003	0.003	0.003	0	0.011	0.128	0.662	0.582	0.515	0.423	0.66	1
KF5	0.082	0.081	0.092	0.01	0.331	0.027	0.005	0.005	0.004	0.004	0.004	0.004	1
KF4	0.208	0.206	0.233	0.024	0.839	0.07	0.014	0.012	0.01	0.01	0.01	0.009	0.276	1
KF2	0.19	0.188	0.214	0.022	0.769	0.064	0.012	0.011	0.01	0.009	0.009	0.008	0.254	0.645	1
OSI5	0.014	0.014	0.016	0.002	0.058	0.695	0.135	0.118	0.105	0.103	0.098	0.089	0.019	0.048	0.044	1
OSI4	0.015	0.015	0.017	0.002	0.061	0.733	0.142	0.125	0.11	0.108	0.103	0.094	0.02	0.051	0.047	0.693	1
OSI3	0.017	0.017	0.019	0.002	0.069	0.826	0.16	0.141	0.124	0.122	0.116	0.106	0.023	0.058	0.053	0.574	0.606	1
OSI2	0.013	0.013	0.015	0.002	0.054	0.65	0.126	0.111	0.098	0.096	0.091	0.083	0.018	0.045	0.041	0.451	0.476	0.537	1
OSI1	0.015	0.014	0.016	0.002	0.059	0.709	0.137	0.121	0.107	0.105	0.1	0.091	0.019	0.049	0.045	0.493	0.52	0.321	0.461	1
TPS2	0.703	0.057	-0.157	0.104	0.174	0.014	0.003	0.002	0.002	0.002	0.002	0.002	0.058	0.146	0.134	0.01	0.011	0.012	0.009	0.01	1
TPS3	0.838	0.067	-0.188	0.123	0.207	0.017	0.003	0.003	0.003	0.003	0.002	0.002	0.069	0.174	0.159	0.012	0.013	0.014	0.011	0.012	0.589	1
TPS4	0.847	0.068	-0.19	0.125	0.21	0.017	0.003	0.003	0.003	0.003	0.002	0.002	0.069	0.176	0.161	0.012	0.013	0.014	0.011	0.012	0.596	0.71	1
TPS5	0.844	0.068	-0.189	0.124	0.209	0.017	0.003	0.003	0.003	0.003	0.002	0.002	0.069	0.175	0.161	0.012	0.013	0.014	0.011	0.012	0.594	0.707	0.715	1
IC1	0.062	0.767	0.21	-0.068	0.188	0.016	0.003	0.003	0.002	0.002	0.002	0.002	0.062	0.158	0.144	0.011	0.011	0.013	0.01	0.011	0.043	0.052	0.052	0.052	1
IC2	0.07	0.868	0.237	-0.077	0.213	0.018	0.003	0.003	0.003	0.003	0.002	0.002	0.07	0.178	0.164	0.012	0.013	0.015	0.011	0.013	0.049	0.059	0.059	0.059	0.741	1
IC3	0.071	0.884	0.242	-0.078	0.217	0.018	0.003	0.003	0.003	0.003	0.003	0.002	0.072	0.182	0.166	0.013	0.013	0.015	0.012	0.013	0.05	0.06	0.06	0.06	0.678	0.767	1
IC4	0.066	0.816	0.223	-0.072	0.2	0.017	0.003	0.003	0.003	0.002	0.002	0.002	0.066	0.168	0.154	0.012	0.012	0.014	0.011	0.012	0.046	0.055	0.056	0.055	0.626	0.708	0.721	1
BPI3	-0.138	0.168	0.616	0.039	0.171	0.014	0.003	0.002	0.002	0.002	0.002	0.002	0.057	0.144	0.132	0.01	0.01	0.012	0.009	0.01	-0.097	-0.116	-0.117	-0.116	0.129	0.146	0.149	0.137	1
BPI2	-0.146	0.178	0.652	0.041	0.181	0.015	0.003	0.003	0.002	0.002	0.002	0.002	0.06	0.152	0.139	0.01	0.011	0.012	0.01	0.011	-0.103	-0.122	-0.124	-0.123	0.137	0.155	0.158	0.145	0.402	1
BPI5	-0.147	0.179	0.655	0.041	0.182	0.015	0.003	0.003	0.002	0.002	0.002	0.002	0.06	0.153	0.14	0.011	0.011	0.012	0.01	0.011	-0.103	-0.123	-0.124	-0.124	0.137	0.156	0.158	0.146	0.404	0.427	1
NMB3	0.116	-0.07	0.05	0.786	0.023	0.002	0	0	0	0	0	0	0.008	0.019	0.017	0.001	0.001	0.002	0.001	0.001	0.081	0.097	0.098	0.098	-0.053	-0.06	-0.061	-0.057	0.031	0.032	0.033	1
NMB4	0.108	-0.065	0.046	0.731	0.021	0.002	0	0	0	0	0	0	0.007	0.018	0.016	0.001	0.001	0.001	0.001	0.001	0.076	0.09	0.091	0.091	-0.05	-0.056	-0.057	-0.053	0.028	0.03	0.03	0.575	1
NMB5	0.118	-0.071	0.051	0.8	0.023	0.002	0	0	0	0	0	0	0.008	0.019	0.018	0.001	0.001	0.002	0.001	0.001	0.083	0.099	0.1	0.099	-0.054	-0.061	-0.063	-0.058	0.031	0.033	0.033	0.629	0.585	1
Implied Covariances (B - Default model)
	FBP5	FBP4	FBP3	FBP2	FBP1	KF5	KF4	KF2	OSI5	OSI4	OSI3	OSI2	OSI1	TPS2	TPS3	TPS4	TPS5	IC1	IC2	IC3	IC4	BPI3	BPI2	BPI5	NMB3	NMB4	NMB5
FBP5	0.919
FBP4	0.572	0.764
FBP3	0.621	0.5	0.932
FBP2	0.614	0.495	0.537	1.009
FBP1	0.569	0.459	0.417	0.676	1.041
KF5	0.005	0.004	0.005	0.004	0.004	1.339
KF4	0.009	0.008	0.008	0.008	0.008	0.265	0.687
KF2	0.008	0.006	0.007	0.007	0.006	0.218	0.396	0.548
OSI5	0.097	0.078	0.085	0.084	0.078	0.019	0.034	0.028	0.735
OSI4	0.111	0.089	0.097	0.096	0.089	0.022	0.039	0.032	0.549	0.855
OSI3	0.119	0.096	0.104	0.103	0.095	0.023	0.042	0.034	0.433	0.493	0.774
OSI2	0.1	0.081	0.087	0.086	0.08	0.019	0.035	0.029	0.364	0.415	0.445	0.886
OSI1	0.112	0.09	0.098	0.097	0.09	0.022	0.04	0.033	0.41	0.466	0.274	0.42	0.94
TPS2	0.002	0.001	0.002	0.002	0.001	0.05	0.09	0.074	0.006	0.007	0.008	0.007	0.007	0.554
TPS3	0.002	0.002	0.002	0.002	0.002	0.065	0.118	0.097	0.008	0.01	0.01	0.009	0.01	0.36	0.674
TPS4	0.002	0.002	0.002	0.002	0.002	0.061	0.111	0.091	0.008	0.009	0.01	0.008	0.009	0.339	0.445	0.583
TPS5	0.002	0.002	0.002	0.002	0.002	0.066	0.12	0.098	0.009	0.01	0.01	0.009	0.01	0.366	0.481	0.452	0.685
IC1	0.003	0.002	0.002	0.002	0.002	0.074	0.135	0.11	0.01	0.011	0.012	0.01	0.011	0.033	0.044	0.041	0.045	1.064
IC2	0.003	0.003	0.003	0.003	0.003	0.088	0.161	0.131	0.011	0.013	0.014	0.012	0.013	0.04	0.052	0.049	0.053	0.83	1.179
IC3	0.003	0.002	0.003	0.003	0.002	0.085	0.155	0.127	0.011	0.013	0.013	0.011	0.013	0.038	0.05	0.047	0.051	0.718	0.856	1.056
IC4	0.003	0.002	0.002	0.002	0.002	0.077	0.14	0.114	0.01	0.011	0.012	0.01	0.011	0.035	0.045	0.043	0.046	0.648	0.773	0.744	1.01
BPI3	0.002	0.002	0.002	0.002	0.002	0.056	0.102	0.083	0.007	0.008	0.009	0.007	0.008	-0.062	-0.081	-0.076	-0.083	0.114	0.136	0.131	0.118	0.734
BPI2	0.002	0.002	0.002	0.002	0.002	0.057	0.103	0.084	0.007	0.008	0.009	0.008	0.008	-0.063	-0.082	-0.077	-0.084	0.115	0.138	0.133	0.12	0.282	0.67
BPI5	0.002	0.002	0.002	0.002	0.002	0.064	0.116	0.095	0.008	0.009	0.01	0.008	0.01	-0.07	-0.092	-0.087	-0.094	0.13	0.154	0.149	0.134	0.316	0.32	0.836
NMB3	0	0	0	0	0	0.007	0.013	0.011	0.001	0.001	0.001	0.001	0.001	0.051	0.067	0.063	0.068	-0.046	-0.055	-0.053	-0.048	0.022	0.022	0.025	0.711
NMB4	0	0	0	0	0	0.007	0.012	0.01	0.001	0.001	0.001	0.001	0.001	0.046	0.06	0.056	0.061	-0.041	-0.049	-0.048	-0.043	0.02	0.02	0.022	0.393	0.655
NMB5	0	0	0	0	0	0.007	0.013	0.01	0.001	0.001	0.001	0.001	0.001	0.049	0.064	0.06	0.065	-0.044	-0.053	-0.051	-0.046	0.021	0.021	0.024	0.419	0.374	0.625
Implied Correlations (B - Default model)
	FBP5	FBP4	FBP3	FBP2	FBP1	KF5	KF4	KF2	OSI5	OSI4	OSI3	OSI2	OSI1	TPS2	TPS3	TPS4	TPS5	IC1	IC2	IC3	IC4	BPI3	BPI2	BPI5	NMB3	NMB4	NMB5
FBP5	1
FBP4	0.683	1
FBP3	0.671	0.593	1
FBP2	0.638	0.564	0.554	1
FBP1	0.582	0.515	0.423	0.66	1
KF5	0.005	0.004	0.004	0.004	0.004	1
KF4	0.012	0.01	0.01	0.01	0.009	0.276	1
KF2	0.011	0.01	0.009	0.009	0.008	0.254	0.645	1
OSI5	0.118	0.105	0.103	0.098	0.089	0.019	0.048	0.044	1
OSI4	0.125	0.11	0.108	0.103	0.094	0.02	0.051	0.047	0.693	1
OSI3	0.141	0.124	0.122	0.116	0.106	0.023	0.058	0.053	0.574	0.606	1
OSI2	0.111	0.098	0.096	0.091	0.083	0.018	0.045	0.041	0.451	0.476	0.537	1
OSI1	0.121	0.107	0.105	0.1	0.091	0.019	0.049	0.045	0.493	0.52	0.321	0.461	1
TPS2	0.002	0.002	0.002	0.002	0.002	0.058	0.146	0.134	0.01	0.011	0.012	0.009	0.01	1
TPS3	0.003	0.003	0.003	0.002	0.002	0.069	0.174	0.159	0.012	0.013	0.014	0.011	0.012	0.589	1
TPS4	0.003	0.003	0.003	0.002	0.002	0.069	0.176	0.161	0.012	0.013	0.014	0.011	0.012	0.596	0.71	1
TPS5	0.003	0.003	0.003	0.002	0.002	0.069	0.175	0.161	0.012	0.013	0.014	0.011	0.012	0.594	0.707	0.715	1
IC1	0.003	0.002	0.002	0.002	0.002	0.062	0.158	0.144	0.011	0.011	0.013	0.01	0.011	0.043	0.052	0.052	0.052	1
IC2	0.003	0.003	0.003	0.002	0.002	0.07	0.178	0.164	0.012	0.013	0.015	0.011	0.013	0.049	0.059	0.059	0.059	0.741	1
IC3	0.003	0.003	0.003	0.003	0.002	0.072	0.182	0.166	0.013	0.013	0.015	0.012	0.013	0.05	0.06	0.06	0.06	0.678	0.767	1
IC4	0.003	0.003	0.002	0.002	0.002	0.066	0.168	0.154	0.012	0.012	0.014	0.011	0.012	0.046	0.055	0.056	0.055	0.626	0.708	0.721	1
BPI3	0.002	0.002	0.002	0.002	0.002	0.057	0.144	0.132	0.01	0.01	0.012	0.009	0.01	-0.097	-0.116	-0.117	-0.116	0.129	0.146	0.149	0.137	1
BPI2	0.003	0.002	0.002	0.002	0.002	0.06	0.152	0.139	0.01	0.011	0.012	0.01	0.011	-0.103	-0.122	-0.124	-0.123	0.137	0.155	0.158	0.145	0.402	1
BPI5	0.003	0.002	0.002	0.002	0.002	0.06	0.153	0.14	0.011	0.011	0.012	0.01	0.011	-0.103	-0.123	-0.124	-0.124	0.137	0.156	0.158	0.146	0.404	0.427	1
NMB3	0	0	0	0	0	0.008	0.019	0.017	0.001	0.001	0.002	0.001	0.001	0.081	0.097	0.098	0.098	-0.053	-0.06	-0.061	-0.057	0.031	0.032	0.033	1
NMB4	0	0	0	0	0	0.007	0.018	0.016	0.001	0.001	0.001	0.001	0.001	0.076	0.09	0.091	0.091	-0.05	-0.056	-0.057	-0.053	0.028	0.03	0.03	0.575	1
NMB5	0	0	0	0	0	0.008	0.019	0.018	0.001	0.001	0.002	0.001	0.001	0.083	0.099	0.1	0.099	-0.054	-0.061	-0.063	-0.058	0.031	0.033	0.033	0.629	0.585	1
Residual Covariances (B - Default model)
	FBP5	FBP4	FBP3	FBP2	FBP1	KF5	KF4	KF2	OSI5	OSI4	OSI3	OSI2	OSI1	TPS2	TPS3	TPS4	TPS5	IC1	IC2	IC3	IC4	BPI3	BPI2	BPI5	NMB3	NMB4	NMB5
FBP5	0
FBP4	0.011	0
FBP3	-0.013	-0.001	0
FBP2	-0.004	-0.023	0.038	0
FBP1	-0.001	-0.007	0.014	-0.008	-0.006
KF5	-0.048	0.067	-0.015	0.031	-0.038	0
KF4	0.174	0.189	0.152	0.279	0.217	0	0
KF2	0.018	-0.018	0.066	0.175	0.13	0.032	-0.003	0
OSI5	0.127	-0.003	0.018	0.047	0.006	-0.055	-0.01	0.052	0
OSI4	0.016	-0.079	-0.007	0.087	-0.064	0.159	-0.073	0.035	0	0
OSI3	0.051	-0.039	0.038	-0.008	-0.02	0.081	-0.023	0.041	0.001	0.073	0
[truncated: 1,168 more rows]
[truncated: 254 more columns]
